# Supplementary material for: Soft jamming of viral particles in nanopores
Source: Nat Commun. 2024 Jul 23;15:6180. doi: 10.1038/s41467-024-50059-9 (PMC11263580; doi:10.1038/s41467-024-50059-9)
Supplement: Supplementary file 4 — Source Data [file 41467_2024_50059_MOESM4_ESM.zip]

Archive with 20 entries (20 files):
- Figure_1C.fig_data.xls
- Figure_2A.fig_data.xls
- Figure_2B.fig_data.xls
- Figure_3A.fig_data.xls
- Figure_3B.fig_data.xls
- Figure_3C.fig_data.xls
- Figure_4B.fig_data.xls
- Figure_4C.fig_data.xls
- Figure_5B.fig_data.xls
- Figure_5C.fig_data.xls
- Figure_S4_1A.fig_data.xls
- Figure_S4_1B.fig_data.xls
- Figure_S4_2B.fig_data.xls
- Figure_S4_4.fig_data.xls
- Figure_S4_5.fig_data.xls
- Figure_S4_6.fig_data.xls
- Figure_S5_1.fig_data.xls
- Figure_S5_2A.fig_data.xls
- Figure_S5_2B.fig_data.xls
- Figure_S6_1.fig_data.xls
