# Supplementary material for: Soft jamming of viral particles in nanopores
Source: Nat Commun. 2024 Jul 23;15:6180. doi: 10.1038/s41467-024-50059-9 (PMC11263580; doi:10.1038/s41467-024-50059-9)
Supplement: Supplementary file 4 — Source Data [file 41467_2024_50059_MOESM4_ESM.zip › Figure_1C.fig_data.xls]

## Sheet: 500times10^5 particlesmL
x	y	e
0	0	0
0.444444	0.000555556	0.000277778
0.888889	0.00555556	0.000717219
1.33333	0.261667	0.0035246
1.77778	0.423889	0.00482993
2.22222	0.585556	0.00581788
3.33333	0.775556	0.0049897
4.44444	0.907778	0.00364302
5.55556	0.981667	0.00346573
6.66667	1.02778	0.005
7.77778	1.06944	0.00656363
8.88889	1.11667	0.0035861
11.1111	1.14833	0.00388558
13.3333	1.17389	0.00308904
15.5556	1.19556	0.00197724
17.7778	1.215	0.00503843

## Sheet: 350times10^5 particlesmL
x	y	e
0	0	0
0.425532	0.00478835	0.00239418
0.851064	0.00957671	0.00276456
1.2766	0.0191534	0.00390968
1.70213	0.746983	0.01612
2.12766	1.04386	0.0201263
3.19149	1.21145	0.0131861
4.25532	1.34553	0.0119709
5.31915	1.46045	0.0204559
6.38298	1.48918	0.00817767
7.44681	1.51312	0.010344
8.51064	1.53227	0.0206881
10.6383	1.49397	0.0140965
12.766	1.46524	0.0185452
14.8936	1.49876	0.025749
17.0213	1.4796	0.0266246

## Sheet: 70times10^5 particlesmL
x	y	e
0	0.0107991	0.00661309
0.408163	0.0647948	0.0387492
0.816327	0.102592	0.0493404
1.22449	0.361771	0.24066
1.63265	0.842333	0.288056
2.04082	1.1879	0.291652
3.06122	1.2959	0.332523
4.08163	1.32289	0.303891
5.10204	1.32289	0.24268
6.12245	1.44708	0.26114
7.14286	1.66847	0.25028
8.16327	1.72786	0.24328
10.2041	1.85745	0.241083
12.2449	1.95464	0.209924
14.2857	2.03564	0.191018
16.3265	2.13283	0.204721

## Sheet: 35times10^5 particlesmL
x	y	e
0	0	0
0.5	0.0694444	0.0347222
1	0.0520833	0.0173611
1.5	0.659722	0.590278
2	1.19792	0.572917
2.5	1.16319	0.503472
3.75	1.52778	0.486111
5	1.71875	0.0520833
6.25	1.94444	0.173611
7.5	2.17014	0.399306
8.75	2.53472	0.486111
10	2.74306	0.520833
12.5	3.26389	1.07639
15	3.78472	1.25
17.5	3.97569	1.23264
20	4.21875	1.37153

## Sheet: 14times10^5 particlesmL
x	y	e
0	0	0
0.333333	0.192308	0.0961538
0.666667	0.192308	0.0961538
1	0.192308	0.0961538
1.33333	0.576923	0.184121
1.66667	0.961538	0.0961538
2.5	1.53846	0.157019
3.33333	1.92308	0.111029
4.16667	2.11538	0.184121
5	3.07692	0.157019
5.83333	3.07692	0.157019
6.66667	3.07692	0.415432
8.33333	3.26923	0.328428
10	3.84615	0.157019
11.6667	4.61538	0.157019
13.3333	5.57692	0.328428

## Sheet: 7times10^5 particlesmL
x	y	e
0	0.00877193	0.00438596
0.363636	0.0350877	0.0219298
0.727273	0.114035	0.0943747
1.09091	0.232456	0.153509
1.45455	0.54386	0.35407
1.81818	1.12281	0.546189
2.72727	1.83333	0.608797
3.63636	2.5	0.656973
4.54545	3.57018	1.02579
5.45455	4.10526	0.957216
6.36364	4.60965	0.949964
7.27273	5.2807	1.02835
9.09091	6.30263	1.02184
10.9091	7.29825	1.00806
12.7273	8.35965	0.997641
14.5455	9.38158	1.04482
