# Supplementary material for: Soft jamming of viral particles in nanopores
Source: Nat Commun. 2024 Jul 23;15:6180. doi: 10.1038/s41467-024-50059-9 (PMC11263580; doi:10.1038/s41467-024-50059-9)
Supplement: Supplementary file 4 — Source Data [file 41467_2024_50059_MOESM4_ESM.zip › Figure_2A.fig_data.xls]

## Sheet: 530times10^5 particlesmL
x	y	e
0.2	7.392e-06	1.056e-06
0.4	1.4432e-05	3.52e-07
0.6	2.1824e-05	4.928e-06
0.8	2.7808e-05	4.576e-06
1	3.1328e-05	3.168e-06
1.2	3.6256e-05	3.872e-06
1.4	3.9776e-05	1.056e-06
1.6	4.4e-05	3.52e-07
1.8	4.8224e-05	3.168e-06
2	5.3504e-05	3.52e-06
2.5	6.8992e-05	7.04e-07
3	8.0608e-05	4.576e-06
3.5	9.7504e-05	1.056e-06
4	0.00011088	1.76e-06
5	0.00013024	2.112e-06
6	0.000158752	3.52e-07
7	0.00018832	3.52e-07
8	0.000207328	3.168e-06

## Sheet: 265times10^5 particlesmL
x	y	e
0.2	6.688e-06	3.52e-07
0.4	1.1264e-05	0
0.6	1.5136e-05	1.76e-06
0.8	1.8656e-05	3.52e-07
1	2.3936e-05	1.408e-06
1.2	2.7104e-05	2.464e-06
1.4	2.9568e-05	2.816e-06
1.6	3.2384e-05	3.52e-06
1.8	3.6256e-05	1.76e-06
2	3.8368e-05	3.52e-07
2.5	4.4e-05	3.52e-07
3	4.7872e-05	2.816e-06
3.5	5.4912e-05	2.112e-06
4	5.984e-05	2.816e-06
5	7.216e-05	1.056e-06
6	8.3424e-05	3.168e-06
7	9.68e-05	3.52e-07
8	0.00010912	7.04e-07

## Sheet: 132times10^5 particlesmL
x	y	e
0.2	4.224e-06	7.04e-07
0.4	7.392e-06	2.464e-06
0.6	1.1264e-05	2.816e-06
0.8	1.4784e-05	4.224e-06
1	1.8304e-05	2.816e-06
1.2	2.1824e-05	3.52e-06
1.4	2.3936e-05	4.224e-06
1.6	2.5696e-05	3.872e-06
1.8	2.816e-05	2.816e-06
2	3.168e-05	3.52e-06
2.5	3.5552e-05	5.28e-06
3	3.8368e-05	3.872e-06
3.5	4.4e-05	1.056e-06
4	4.7872e-05	1.408e-06
5	5.7728e-05	7.04e-07
6	6.7584e-05	2.816e-06
7	7.6736e-05	2.816e-06
8	8.624e-05	1.056e-06

## Sheet: 53times10^5 particlesmL
x	y	e
0.2	3.872e-06	3.52e-07
0.4	5.28e-06	3.52e-07
0.6	9.152e-06	7.04e-07
0.8	1.1616e-05	1.056e-06
1	1.3376e-05	0
1.2	1.584e-05	3.52e-07
1.4	1.7952e-05	3.52e-07
1.6	2.0064e-05	3.52e-07
1.8	2.2176e-05	3.52e-07
2	2.464e-05	0
2.5	2.992e-05	3.52e-07
3	3.3792e-05	0
3.5	3.696e-05	3.52e-07
4	4.048e-05	1.056e-06
5	4.6112e-05	1.76e-06
6	5.3504e-05	2.112e-06
7	6.16e-05	1.76e-06
8	6.7232e-05	2.464e-06

## Sheet: 27times10^5 particlesmL
x	y	e
0.2	3.168e-06	3.52e-07
0.4	5.632e-06	0
0.6	6.688e-06	3.52e-07
0.8	7.392e-06	3.52e-07
1	8.8e-06	3.52e-07
1.2	9.856e-06	0
1.4	1.0912e-05	3.52e-07
1.6	1.2672e-05	1.408e-06
1.8	1.3728e-05	1.056e-06
2	1.4432e-05	1.056e-06
2.5	1.6896e-05	2.112e-06
3	1.8304e-05	1.408e-06
3.5	1.936e-05	1.056e-06
4	2.1472e-05	1.76e-06
5	2.3584e-05	1.056e-06
6	2.7104e-05	1.76e-06
7	3.0272e-05	7.04e-07
8	3.344e-05	1.056e-06
