# Supplementary material for: Soft jamming of viral particles in nanopores
Source: Nat Commun. 2024 Jul 23;15:6180. doi: 10.1038/s41467-024-50059-9 (PMC11263580; doi:10.1038/s41467-024-50059-9)
Supplement: Supplementary file 4 — Source Data [file 41467_2024_50059_MOESM4_ESM.zip › Figure_2B.fig_data.xls]

## Sheet: 740times10^5 particlesmL
x	y	e
0	0
0.1	0
0.2	2.112e-06	1.056e-06
0.3	1.4784e-05	2.02209e-06
0.4	5.4912e-05	6.56647e-06
0.5	0.000107712	5.28e-06
0.6	0.000141504	3.60693e-06
0.7	0.000145728	4.68306e-06
0.8	0.000187968	3.60693e-06
0.9	0.000228096	6.21756e-06
1	0.00027456	7.4171e-06
1.2	0.000403392	3.60693e-06
1.4	0.00049632	6.3066e-06
1.6	0.00055968	2.02209e-06
1.8	0.000646272	9.83082e-06
2	0.000709632	1.02019e-05

## Sheet: 74times10^5 particlesmL
x	y	e
0	0
0.1	0
0.2	2.112e-06	1.056e-06
0.3	1.9008e-05	1.056e-06
0.4	4.4352e-05	2.02209e-06
0.5	6.336e-05	2.72658e-06
0.6	9.0816e-05	2.02209e-06
0.7	9.9264e-05	5.81599e-06
0.8	9.2928e-05	1.72444e-06
0.9	0.0001056	1.21936e-06
1	0.000118272	1.72444e-06
1.2	0.000120384	2.02209e-06
1.4	0.000135168	2.98682e-06
1.6	0.00014784	5.31508e-06
1.8	0.000149952	3.60693e-06
2	0.000162624	6.3066e-06
