# Supplementary material for: Soft jamming of viral particles in nanopores
Source: Nat Commun. 2024 Jul 23;15:6180. doi: 10.1038/s41467-024-50059-9 (PMC11263580; doi:10.1038/s41467-024-50059-9)
Supplement: Supplementary file 4 — Source Data [file 41467_2024_50059_MOESM4_ESM.zip › Figure_3A.fig_data.xls]

## Sheet: 410times10^5 particlesmL
x	y	e
6666.67	6818.18	1016.39
13333.3	6818.18	1946.25
20000	47727.3	1946.25
26666.7	52272.7	3049.18
33333.3	61363.6	1946.25
40000	54545.5	1659.77
46666.7	72727.3	1659.77
53333.3	75000	3471.65
60000	79545.5	6508.1
66666.7	97727.3	1946.25
83333.3	93181.8	2557.87
100000	95454.5	3892.49
133333	90909.1	4391.33
166667	88636.4	5346.15
200000	86363.6	5378.25
233333	90909.1	4391.33
266667	93181.8	2557.87
333333	97727.3	4507.42
500000	100000	6428.24
666667	102273	6070.07

## Sheet: 140times10^5 particlesmL
x	y	e
6666.67	13636.4	1145.35
13333.3	20454.5	2975.7
20000	31818.2	2561.07
26666.7	38636.4	1899.34
33333.3	45454.5	1619.77
40000	63636.4	1619.77
46666.7	75000	4687.53
53333.3	95454.5	2561.07
60000	84090.9	5462.96
66666.7	79545.5	1899.34
83333.3	86363.6	5248.64
100000	104545	2561.07
116667	95454.5	3436.04
133333	97727.3	1899.34
166667	109091	1619.77
200000	109091	4285.5
233333	122727	7333.8
266667	122727	5248.64
333333	136364	2805.52
500000	131818	4722.39
666667	134091	7661.85

## Sheet: 70times10^5 particlesmL
x	y	e
4444.44	3048.78	1398.88
8888.89	9146.34	2678.64
13333.3	21341.5	5767.72
17777.8	24390.2	6043.84
22222.2	21341.5	4196.63
26666.7	27439	2678.64
31111.1	30487.8	3611.88
35555.6	30487.8	3611.88
40000	48780.5	2284.36
44444.4	60975.6	2284.36
55555.6	76219.5	6203.61
66666.7	79268.3	3611.88
77777.8	85365.9	5107.97
88888.9	97561	2284.36
111111	112805	2678.64
133333	134146	5107.97
155556	152439	3611.88
177778	161585	3520.43
222222	207317	6043.84
