# Supplementary material for: Soft jamming of viral particles in nanopores
Source: Nat Commun. 2024 Jul 23;15:6180. doi: 10.1038/s41467-024-50059-9 (PMC11263580; doi:10.1038/s41467-024-50059-9)
Supplement: Supplementary file 4 — Source Data [file 41467_2024_50059_MOESM4_ESM.zip › Figure_3B.fig_data.xls]

## Sheet: t0
x	y	e
0	0.999584	0.0607681
30	0.54153	0.0895976
60	0.132058	0.0624618
90	0.0210149	0.0277608
120	0.0765366	0.0394637
150	0.0348953	0.0378013
180	0.0487757	0.0462102
210	0.0163881	0.0298599
240	0.0163881	0.0409675
270	0.000194326	0.0280485
