# Supplementary material for: Soft jamming of viral particles in nanopores
Source: Nat Commun. 2024 Jul 23;15:6180. doi: 10.1038/s41467-024-50059-9 (PMC11263580; doi:10.1038/s41467-024-50059-9)
Supplement: Supplementary file 4 — Source Data [file 41467_2024_50059_MOESM4_ESM.zip › Figure_3C.fig_data.xls]

## Sheet: Linear fit (a=0.47)
x	y
-1.307	-0.613647
-1.19694	-0.561974
-1.08688	-0.510301
-0.976825	-0.458627
-0.866767	-0.406954
-0.756709	-0.355281
-0.646651	-0.303608
-0.536592	-0.251934
-0.426534	-0.200261
-0.316476	-0.148588
-0.206418	-0.0969148
-0.0963596	-0.0452416
0.0136986	0.00643162
0.123757	0.0581048
0.233815	0.109778
0.343873	0.161451
0.453932	0.213124
0.56399	0.264798
0.674048	0.316471
0.784106	0.368144
0.894164	0.419817
1.00422	0.471491
1.11428	0.523164
1.22434	0.574837
1.3344	0.62651
1.3986	0.656655
1.44446	0.678183
1.55451	0.729857
1.66457	0.78153
1.77463	0.833203
1.88469	0.884876
1.99475	0.93655
2.1048	0.988223
2.21486	1.0399
2.32492	1.09157
2.43498	1.14324
2.54504	1.19492
2.6551	1.24659
2.68456	1.26042
2.76515	1.29826
2.77778	1.30419
2.7972	1.31331
2.87521	1.34994
2.98527	1.40161
3.09533	1.45328
3.20539	1.50495
3.31545	1.55663
3.4255	1.6083
3.53556	1.65997
3.64562	1.71165
3.75568	1.76332
3.86574	1.81499
3.97579	1.86667
4	1.87803
4.08585	1.91834
4.19591	1.97001
4.30597	2.02169
4.41603	2.07336
4.52609	2.12503
4.63614	2.17671
4.7462	2.22838
4.85626	2.28005
4.96632	2.33173
5.07638	2.3834
5.18643	2.43507
5.29649	2.48675
5.40655	2.53842
5.51661	2.59009
5.55556	2.60838
5.62667	2.64177
5.73673	2.69344
5.84678	2.74511
5.95684	2.79679
6.0669	2.84846
6.17696	2.90013
6.28702	2.95181
6.39708	3.00348
6.50713	3.05515
6.61719	3.10682
6.72725	3.1585
6.83731	3.21017
6.94737	3.26184
7.05742	3.31352
7.16748	3.36519
7.27754	3.41686
7.3876	3.46854
7.49766	3.52021
7.60772	3.57188
7.71777	3.62356
7.82783	3.67523
7.93789	3.7269
8	3.75606
8.04795	3.77858
8.15801	3.83025
8.26807	3.88192
8.37812	3.9336
8.48818	3.98527
8.59824	4.03694
8.7083	4.08862
8.81836	4.14029
8.92841	4.19196
9.03847	4.24364
9.14853	4.29531
9.25859	4.34698
9.36865	4.39866
9.47871	4.45033
9.58876	4.502
9.69882	4.55367
9.80888	4.60535
9.91894	4.65702
10.029	4.70869
10.1391	4.76037
10.2491	4.81204
10.3592	4.86371
10.4692	4.91539
10.5793	4.96706
10.6893	5.01873
10.7994	5.07041
10.9095	5.12208
11.0195	5.17375
11.1111	5.21676
11.1296	5.22543
11.2396	5.2771
11.3497	5.32877
11.4598	5.38045
11.5698	5.43212
11.6799	5.48379
11.7899	5.53547
11.9	5.58714
12.01	5.63881
12.1201	5.69049
12.2302	5.74216
12.3402	5.79383
12.4503	5.84551
12.5603	5.89718
12.6704	5.94885
12.7805	6.00053
12.8905	6.0522
13.0006	6.10387
13.1106	6.15554
13.2207	6.20722
13.3307	6.25889
13.4408	6.31056
13.5509	6.36224
13.6609	6.41391
13.771	6.46558
13.881	6.51726
13.9911	6.56893
14.1012	6.6206
14.2112	6.67228
14.3213	6.72395
14.4313	6.77562
14.5414	6.8273
14.6514	6.87897
14.7615	6.93064
14.8716	6.98232
14.9816	7.03399
15.0917	7.08566
15.2017	7.13734
15.3118	7.18901
15.4218	7.24068
15.5319	7.29236
15.642	7.34403
15.752	7.3957
15.8621	7.44738
15.9721	7.49905
16	7.51213
16.0822	7.55072
16.1923	7.60239
16.3023	7.65407
16.4124	7.70574
16.5224	7.75741
16.6325	7.80909
16.7425	7.86076
16.8526	7.91243
16.9627	7.96411
17.0727	8.01578
17.1828	8.06745
17.2928	8.11913
17.4029	8.1708
17.513	8.22247
17.623	8.27415
17.7331	8.32582
17.8431	8.37749
17.9532	8.42917
18.0632	8.48084
18.1733	8.53251
18.2834	8.58419
18.3934	8.63586
18.5035	8.68753
18.6135	8.73921
18.7236	8.79088
18.8337	8.84255
18.9437	8.89423
19.0538	8.9459
19.1638	8.99757
19.2739	9.04925
19.3839	9.10092
19.494	9.15259
19.6041	9.20426
19.7141	9.25594
19.8242	9.30761
19.9342	9.35928
20.0443	9.41096
20.1544	9.46263
20.2644	9.5143
20.3745	9.56598
20.4845	9.61765
20.5946	9.66932
20.7046	9.721
20.8147	9.77267
20.9248	9.82434
21.0348	9.87602
21.1449	9.92769
21.2549	9.97936
21.365	10.031
21.4751	10.0827
21.5851	10.1344
21.6952	10.1861
21.8052	10.2377
21.9153	10.2894
22.0253	10.3411
22.1354	10.3927
22.2455	10.4444
22.3555	10.4961
22.4656	10.5478
22.5756	10.5994
22.6857	10.6511
22.7958	10.7028
22.9058	10.7545
23.0159	10.8061
23.1259	10.8578
23.236	10.9095
23.346	10.9612
23.4561	11.0128
23.5662	11.0645
23.6762	11.1162
23.7863	11.1678
23.8963	11.2195
24.0064	11.2712
24.1164	11.3229
24.2265	11.3745
24.3366	11.4262
24.4466	11.4779
24.5567	11.5296
24.6667	11.5812
24.7768	11.6329
24.8869	11.6846
24.9969	11.7363
25.107	11.7879
25.217	11.8396
25.3271	11.8913
25.4371	11.9429
25.5472	11.9946
25.6573	12.0463
25.7673	12.098
25.8774	12.1496
25.9874	12.2013
26.0975	12.253
26.2076	12.3047
26.3176	12.3563
26.4277	12.408
26.5377	12.4597
26.6478	12.5114
26.7578	12.563
26.8679	12.6147
26.978	12.6664
27.088	12.718
27.1981	12.7697
27.3081	12.8214
27.4182	12.8731
27.5283	12.9247
27.6383	12.9764
27.7484	13.0281
27.8584	13.0798
27.9685	13.1314
28.0785	13.1831
28.1886	13.2348
28.2987	13.2864
28.4087	13.3381
28.5188	13.3898
28.6288	13.4415
28.7389	13.4931
28.849	13.5448
28.959	13.5965
29.0691	13.6482
29.1791	13.6998
29.2892	13.7515
29.3992	13.8032
29.5093	13.8549
29.6194	13.9065
29.7294	13.9582
29.8395	14.0099
29.9495	14.0615
30.0596	14.1132
30.1697	14.1649
30.2797	14.2166
30.3898	14.2682
30.4998	14.3199
30.6099	14.3716
30.7199	14.4233
30.83	14.4749

## Sheet: HIV
x	y
2.68456	1.04698

## Sheet: MLV
x	y
1.3986	1.02098
2.7972	1.65035

## Sheet: HBV
x	y
2.77778	1.33333
5.55556	3
11.1111	4.44444

## Sheet: AAV
x	y
4	2.08
8	3.2
16	8.08
