# Supplementary material for: Soft jamming of viral particles in nanopores
Source: Nat Commun. 2024 Jul 23;15:6180. doi: 10.1038/s41467-024-50059-9 (PMC11263580; doi:10.1038/s41467-024-50059-9)
Supplement: Supplementary file 4 — Source Data [file 41467_2024_50059_MOESM4_ESM.zip › Figure_4B.fig_data.xls]

## Sheet: With NaCl
x	y	e
0.37037	0	0
0.740741	0.00625	0
1.11111	0.13125	0.00625
1.48148	0.65625	0.09375
1.85185	1.61875	0.13125
2.22222	2.49063	0.084375
2.59259	3.27813	0.003125
2.96296	3.7375	0.00625
3.33333	3.99688	0.003125
3.7037	4.24375	0.00625
4.62963	4.96875	0.125
5.55556	5.8125	0.025
6.48148	6.55625	0.0375
7.40741	7.15937	0.059375
9.25926	8.7	0.025
11.1111	9.84375	0.025
12.963	11.4469	0.128125
14.8148	12.4156	0.103125

## Sheet: With Pluronic
x	y	e
0.645161	0	0
1.29032	0.227273	0.107137
1.93548	0.454545	0.123712
2.58065	0.909091	0.30303
3.22581	3.40909	0.365944
3.87097	4.09091	0.276628
4.51613	4.09091	0.371135
5.16129	3.86364	0.365944
5.80645	5	0.276628
6.45161	4.77273	0.365944
8.06452	5.22727	0.321412
9.67742	5.45455	0.349909
11.2903	6.36364	0.174955
12.9032	6.59091	0.205152
16.129	7.95455	0.205152
19.3548	10.4545	0.276628
22.5806	11.1364	0.365944
25.8065	12.0455	0.365944

## Sheet: Grafted membrane
x	y	e
0	0	0
0.689655	0.253807	0.126904
1.37931	0.380711	0.126904
2.06897	0.888325	0.507614
2.75862	1.77665	0.6
3.44828	3.4264	0.8
4.13793	3.61675	0.7
4.82759	3.61675	0.5
5.51724	4.31472	0.6
6.2069	4.88579	0.7
6.89655	4.88579	0.4
8.62069	5.83756	0.6
10.3448	6.72589	0.380711
12.069	7.99492	0.253807
13.7931	7.99492	0.634518
17.2414	8.50254	0.507614
20.6897	9.64467	1.14213
24.1379	10.8503	1.07868
27.5862	11.4848	1.20558

## Sheet: Naked
x	y	e
0	0.0107991	0.00661309
0.408163	0.0647948	0.0387492
0.816327	0.102592	0.0493404
1.22449	0.361771	0.24066
1.63265	0.842333	0.288056
2.04082	1.1879	0.291652
3.06122	1.2959	0.332523
4.08163	1.32289	0.303891
5.10204	1.32289	0.24268
6.12245	1.44708	0.26114
7.14286	1.66847	0.25028
8.16327	1.72786	0.24328
10.2041	1.85745	0.241083
12.2449	1.95464	0.209924
14.2857	2.03564	0.191018
16.3265	2.13283	0.204721
