# Supplementary material for: Soft jamming of viral particles in nanopores
Source: Nat Commun. 2024 Jul 23;15:6180. doi: 10.1038/s41467-024-50059-9 (PMC11263580; doi:10.1038/s41467-024-50059-9)
Supplement: Supplementary file 4 — Source Data [file 41467_2024_50059_MOESM4_ESM.zip › Figure_4C.fig_data.xls]

## Sheet: With NaCl
x	y	e
0.194175	0	0
0.38835	0.00967049	0.0032235
0.582524	0.0515759	0.00429799
0.776699	0.242837	0.002149
0.970874	0.495344	0.00752149
1.16505	0.773639	0.012894
1.35922	1.04764	0.0397564
1.5534	1.26576	0.010745
1.74757	1.53438	0.02149
1.94175	1.80946	0.017192
2.42718	2.33489	0.0440544
2.91262	2.89577	0.0204155
3.39806	3.35996	0.0225645
3.8835	3.92085	0.0483524
4.85437	5.10279	0.0010745
5.82524	6.05265	0.108524

## Sheet: Grafted membrane
x	y	e
0.298507	0.025	0.00752226
0.597015	0.025	0.00392837
0.895522	0.0416667	0.00752226
1.19403	0.241667	0.0117851
1.49254	0.425	0.0174212
1.79104	0.433333	0.032075
2.08955	0.858333	0.0341716
2.38806	1.60833	0.0778769
2.68657	2.025	0.0359326
2.98507	2.33333	0.0598352
3.73134	2.90833	0.0506643
4.47761	3.2	0.0357172
5.22388	3.86667	0.0829001
5.97015	4.09167	0.0518684
7.46269	5.675	0.0715424
8.95522	5.78333	0.0961181
10.4478	6.49167	0.059964
11.9403	6.775	0.116777

## Sheet: Naked
x	y	e
0	0.0078125	0.0078125
0.833333	0.03125	0.015625
1.66667	0.335938	0.0078125
2.5	1.21875	0
3.33333	2.46875	0.125
4.16667	3.5	0.1875
6.25	3.47656	0.226562
8.33333	3.55469	0.195312
10.4167	3.46875	0.296875
12.5	3.55469	0.210938
14.5833	3.6875	0.1875
16.6667	3.54688	0.203125
20.8333	3.60938	0.203125
25	3.63281	0.210938
29.1667	3.58594	0.226562
33.3333	3.65625	0.234375
