# Supplementary material for: Soft jamming of viral particles in nanopores
Source: Nat Commun. 2024 Jul 23;15:6180. doi: 10.1038/s41467-024-50059-9 (PMC11263580; doi:10.1038/s41467-024-50059-9)
Supplement: Supplementary file 4 — Source Data [file 41467_2024_50059_MOESM4_ESM.zip › Figure_5B.fig_data.xls]

## Sheet: HIV VLP
x	y	e
698320	0.000333872	2.32291e-05
1396640	0.00027104	2.08899e-05
3491600	0.000228624	2.52859e-05
6983200	0.00019448	1.8832e-05
2.32974e+07	0.000134112	1.86715e-05

## Sheet: MLV
x	y	e
2895620	0.000257488	6.26636e-06
5785220	0.00023408	3.40671e-06
1.4448e+07	0.000214016	4.5443e-06
2.89562e+07	0.000165616	1.24662e-05
57852200	0.000116864	6.75864e-06

## Sheet: HBV
x	y	e
3.0401e+06	0.000242528	1.5385e-05
6.0802e+06	0.000216832	5.1813e-06
1.01337e+07	0.000169312	1.03207e-05
1.52005e+07	0.000162096	3.17939e-06
3.0401e+07	0.000146432	4.83493e-06
6.0802e+07	0.00012672	3.99278e-06
152005000	0.000124432	2.25161e-06

## Sheet: AAV9
x	y	e
3070200	0.000187968	1.5488e-05
6080200	0.000143616	1.18501e-06
1.52306e+07	0.0001232	3.55503e-06
3.0401e+07	0.000102784	4.56244e-06
6.0802e+07	8.4128e-05	5.69399e-06
1.52306e+08	7.1104e-05	3.53171e-06
3.0401e+08	5.9312e-05	2.68652e-06

## Sheet: AAV8
x	y	e
1685600	0.00023848	4.0987e-06
3371200	0.000179696	1.12695e-06
8.4882e+06	0.000142032	2.51173e-06
1.69162e+07	0.000112112	1.95722e-06
3.38926e+07	8.36e-05	2.4619e-06
84641200	7.4624e-05	4.08482e-06
169342600	6.0896e-05	2.57867e-06
