# Supplementary material for: Soft jamming of viral particles in nanopores
Source: Nat Commun. 2024 Jul 23;15:6180. doi: 10.1038/s41467-024-50059-9 (PMC11263580; doi:10.1038/s41467-024-50059-9)
Supplement: Supplementary file 4 — Source Data [file 41467_2024_50059_MOESM4_ESM.zip › Figure_5C.fig_data.xls]

## Sheet: Model
x	y
0	0
1	1
2	2
3	3
4	4
5	5
6	6
7	7
8	8
9	9
10	10

## Sheet: HIV 400nm
x	y
0.0669456	0.209439
0.148855	0.278992
0.259136	0.409477
0.413158	0.575412
0.637398	0.724759
0.77833	0.953084

## Sheet: HIV 200nm
x	y
0.0791269	0.119677
0.14665	0.229714
0.300518	0.338192
0.462151	0.459892
0.741379	0.826696

## Sheet: MLV 400nm
x	y
0.0596026	0.252763
0.111707	0.341862
0.23948	0.427956
0.386041	0.510804
0.758972	0.726796

## Sheet: MLV 200nm
x	y
0.0528513	0.124288
0.100303	0.168023
0.217786	0.213125
0.358153	0.366899
0.527153	0.650558

## Sheet: HBV 400nm
x	y
0.0143854	0.0186939
0.0283628	0.0808233
0.0463941	0.0914384
0.0680135	0.123764
0.127364	0.188712
0.225951	0.279191
0.421888	0.321539

## Sheet: HBV 200nm
x	y
0.0111221	0.00467128
0.0219996	0.0267812
0.036136	0.0853509
0.053242	0.0972481
0.101101	0.127109
0.183636	0.175177
0.359943	0.181743

## Sheet: HBV 100nm
x	y
0.0168868	0.0304848
0.0332128	0.0441311
0.0541555	0.100322
0.0790916	0.119527
0.146589	0.269352
0.255696	0.542986
0.462031	0.631828

## Sheet: AAV9 400nm
x	y
0.142458	0.269522
0.247549	0.359966
0.451786	0.496486
0.621921	0.601463
0.766894	0.643415
0.891787	0.736076
0.942692	0.864363

## Sheet: AAV9 200nm
x	y
0.0877797	0.0892607
0.160063	0.225042
0.323116	0.320404
0.487923	0.453648
0.655844	0.631954
0.826797	0.811893
0.905018	1.04297

[truncated: 4 more sheets: AAV9 80nm, AAV8 400nm, AAV8 200nm, AAV8 80nm]
