# Supplementary material for: Soft jamming of viral particles in nanopores
Source: Nat Commun. 2024 Jul 23;15:6180. doi: 10.1038/s41467-024-50059-9 (PMC11263580; doi:10.1038/s41467-024-50059-9)
Supplement: Supplementary file 4 — Source Data [file 41467_2024_50059_MOESM4_ESM.zip › Figure_S4_1A.fig_data.xls]

## Sheet: R_beads=130 nm, C=207x10^5 part
x	y
0	3.3792e-05
0.1	4.1184e-05
0.2	8.2368e-05
0.3	0.000109824
0.4	0.000119328
0.5	0.000135168
0.6	0.000170016
0.7	0.000172128
0.8	0.00020064
0.9	0.000219648
1	0.000220704
1.2	0.000264
1.4	0.000288288
1.6	0.000347424
1.8	0.00039072
2	0.000435072

## Sheet: R_beads=130 nm, C=103x10^5 part
x	y
0	1.4784e-05
0.1	1.9008e-05
0.2	3.168e-05
0.3	5.1744e-05
0.4	6.4416e-05
0.5	7.1808e-05
0.6	7.92e-05
0.7	9.504e-05
0.8	9.3984e-05
0.9	0.000112992
1	0.000111936
1.2	0.000128832
1.4	0.00015312
1.6	0.0001584
1.8	0.000192192
2	0.000204864

## Sheet: R_beads=38 nm, C=5300x10^5 part
x	y
0	4.9632e-05
0.1	8.448e-05
0.2	0.000156288
0.3	0.000164736
0.4	0.000203808
0.5	0.000244992
0.6	0.000273504
0.7	0.00030096
0.8	0.000324192
0.9	0.000351648
1	0.00037488
1.2	0.00043296
1.4	0.0004752
1.6	0.00051744
1.8	0.00053856
2	0.000593472

## Sheet: R_beads=38 nm, C=530x10^5 parti
x	y
0	2.3232e-05
0.1	2.7456e-05
0.2	2.9568e-05
0.3	4.224e-05
0.4	5.4912e-05
0.5	6.7584e-05
0.6	9.0816e-05
0.7	0.000101376
0.8	9.9264e-05
0.9	0.000109824
1	0.00011616
1.2	0.00013728
1.4	0.00014784
1.6	0.000162624
1.8	0.000164736
2	0.00017952
