# Supplementary material for: Soft jamming of viral particles in nanopores
Source: Nat Commun. 2024 Jul 23;15:6180. doi: 10.1038/s41467-024-50059-9 (PMC11263580; doi:10.1038/s41467-024-50059-9)
Supplement: Supplementary file 4 — Source Data [file 41467_2024_50059_MOESM4_ESM.zip › Figure_S4_1B.fig_data.xls]

## Sheet: R_beads=85 nm, 740times10^5 par
x	y
0	0
0.1	0
0.2	2.112e-06
0.3	1.4784e-05
0.4	5.4912e-05
0.5	0.000107712
0.6	0.000141504
0.7	0.000145728
0.8	0.000187968
0.9	0.000228096
1	0.00027456
1.2	0.000403392
1.4	0.00049632
1.6	0.00055968
1.8	0.000646272
2	0.000709632

## Sheet: R_beads=85 nm, 74times10^5 part
x	y
0	0
0.1	0
0.2	2.112e-06
0.3	1.9008e-05
0.4	4.4352e-05
0.5	6.336e-05
0.6	9.0816e-05
0.7	9.9264e-05
0.8	9.2928e-05
0.9	0.0001056
1	0.000118272
1.2	0.000120384
1.4	0.000135168
1.6	0.00014784
1.8	0.000149952
2	0.000162624
