# Supplementary material for: Soft jamming of viral particles in nanopores
Source: Nat Commun. 2024 Jul 23;15:6180. doi: 10.1038/s41467-024-50059-9 (PMC11263580; doi:10.1038/s41467-024-50059-9)
Supplement: Supplementary file 4 — Source Data [file 41467_2024_50059_MOESM4_ESM.zip › Figure_S4_2B.fig_data.xls]

## Sheet: Two sides gold
x	y
0	0
0.2	0
0.4	7.04e-07
0.6	7.04e-07
0.8	3.52e-06
1	1.5488e-05
1.2	4.6464e-05
1.4	5.7024e-05
1.6	7.1104e-05
1.8	8.5184e-05
2	9.9968e-05
2.5	0.00013024
3	0.000126016
3.5	0.000156992
4	0.000183744
5	0.000247104
6	0.000287936
7	0.000356928
8	0.000413952

## Sheet: One side gold (classic)
x	y
0	0
0.2	3.52e-07
0.4	7.04e-07
0.6	5.28e-06
0.8	2.9216e-05
1	4.4e-05
1.2	5.3152e-05
1.4	6.336e-05
1.6	7.7792e-05
1.8	8.8352e-05
2	0.00010032
2.5	0.000124256
3	0.000154528
3.5	0.000181632
4	0.000208032
5	0.000261184
6	0.000316096
7	0.000361856
8	0.000411488
