# Supplementary material for: Soft jamming of viral particles in nanopores
Source: Nat Commun. 2024 Jul 23;15:6180. doi: 10.1038/s41467-024-50059-9 (PMC11263580; doi:10.1038/s41467-024-50059-9)
Supplement: Supplementary file 4 — Source Data [file 41467_2024_50059_MOESM4_ESM.zip › Figure_S4_4.fig_data.xls]

## Sheet: 16mbar
x	y
-30	-0.0186757
0	1
30	0.702886
60	0.151104
90	0.0662139
120	0.0186757
150	0.0611205
180	0.0237691
210	0.0611205
240	0.0662139
270	0.0186757
300	0.0237691

## Sheet: 8mbar
x	y
0	0.999584
30	0.54153
60	0.132058
90	0.0210149
120	0.0765366
150	0.0348953
180	0.0487757
210	0.0163881
240	0.0163881
270	0.000194326
