# Supplementary material for: Soft jamming of viral particles in nanopores
Source: Nat Commun. 2024 Jul 23;15:6180. doi: 10.1038/s41467-024-50059-9 (PMC11263580; doi:10.1038/s41467-024-50059-9)
Supplement: Supplementary file 4 — Source Data [file 41467_2024_50059_MOESM4_ESM.zip › Figure_S4_5.fig_data.xls]

## Sheet: HBV 51times10^7 particlesmL
x	y
0	0
0.2	0
0.4	7.04e-07
0.6	1.408e-06
0.8	1.408e-06
1	2.112e-06
1.2	2.816e-06
1.4	2.112e-06
1.6	2.112e-06
1.8	2.816e-06
2	5.632e-06
2.5	5.632e-06
3	1.1968e-05
3.5	1.9712e-05
4	2.1824e-05
5	2.464e-05
6	4.5056e-05
7	4.928e-05
8	5.9136e-05
10	6.6176e-05

## Sheet: MLV 15times10^7 particlesmL
x	y
0	0
0.2	0
0.4	0
0.6	1.408e-06
0.8	1.408e-06
1	1.76e-06
1.2	4.224e-06
1.4	3.52e-06
1.6	2.112e-06
1.8	2.112e-06
2	2.464e-06
2.5	3.168e-06
3	3.168e-06
3.5	3.168e-06
4	4.576e-06
5	4.224e-06
6	4.224e-06
7	5.984e-06
8	9.152e-06
10	2.3936e-05
15	4.8576e-05
20	7.216e-05
25	0.00010912

## Sheet: HIV 1.9times10^7 particlesmL 
x	y
0	0
0.2	0
0.4	0
0.6	1.76e-06
0.8	1.1264e-05
1	1.76e-05
1.2	2.4288e-05
1.4	2.816e-05
1.6	3.2736e-05
1.8	3.5904e-05
2	3.9072e-05
2.5	5.1392e-05
3	6.4064e-05
4	8.6944e-05

## Sheet: AAV8 3.4times10^7 particlesmL
x	y
0	0
0.2	7.04e-07
0.4	7.04e-07
0.6	1.408e-06
0.8	5.632e-06
1	1.0208e-05
1.2	1.408e-05
1.4	2.3232e-05
1.6	2.7456e-05
1.8	3.3088e-05
2	3.8368e-05
2.5	5.3152e-05
3	6.8992e-05
4	9.7856e-05

## Sheet: Naked
x	y
0	3.52e-07
0.1	7.04e-07
0.2	1.056e-06
0.3	8.448e-06
0.4	1.9008e-05
0.5	2.7104e-05
0.6	3.2384e-05
0.7	3.7312e-05
0.8	4.2592e-05
0.9	4.6464e-05
1	5.1744e-05
1.2	6.4064e-05
1.4	7.392e-05
1.6	8.272e-05
1.8	9.0112e-05
2	0.000101728
