# Supplementary material for: Soft jamming of viral particles in nanopores
Source: Nat Commun. 2024 Jul 23;15:6180. doi: 10.1038/s41467-024-50059-9 (PMC11263580; doi:10.1038/s41467-024-50059-9)
Supplement: Supplementary file 4 — Source Data [file 41467_2024_50059_MOESM4_ESM.zip › Figure_S4_6.fig_data.xls]

## Sheet: With 600mM NaCl
x	y
0	0
0.392157	0.0514403
0.784314	0.226337
1.17647	0.329218
1.56863	0.946502
1.96078	0.864198
2.35294	1.2963
2.7451	2.03704
3.13725	2.42798
3.52941	2.65432
3.92157	2.84979
4.90196	2.97325
5.88235	3.107
6.86275	3.28189
7.84314	3.35391
9.80392	3.4465
11.7647	3.69342
13.7255	4.26955
15.6863	4.53704

## Sheet: With 300mM NaCl
x	y
0	0.0289575
0.408163	0.0289575
0.816327	0.0579151
1.22449	0.395753
1.63265	1.07143
2.04082	1.3417
2.44898	1.7471
2.85714	1.92085
3.26531	2.15251
3.67347	2.2973
4.08163	2.50965
5.10204	2.76062
6.12245	2.78958
7.14286	3.0888
8.16327	3.07915
10.2041	3.41699
12.2449	3.70656
14.2857	3.99614
16.3265	4.21815

## Sheet: With 150mM NaCl
x	y
0	0
0.540541	0.06
1.08108	0.11
1.62162	0.99
2.16216	1.54
2.7027	1.96
3.24324	2.28
3.78378	2.43
4.32432	2.69
4.86486	2.85
5.40541	2.94
6.75676	3.02
8.10811	3.3
9.45946	3.39
10.8108	3.4
13.5135	3.72
16.2162	3.97
18.9189	4.38
21.6216	4.6

## Sheet: Naked
x	y
0	0.0555556
0.294118	0.111111
0.588235	0.111111
0.882353	0.333333
1.17647	0.611111
1.47059	0.555556
1.76471	0.722222
2.05882	0.944444
2.35294	0.888889
2.64706	1.22222
2.94118	1.22222
3.67647	1.33333
4.41176	1.33333
5.14706	1.33333
5.88235	1.38889
7.35294	1.44444
8.82353	1.38889
10.2941	1.44444
11.7647	1.44444
