# Supplementary material for: Soft jamming of viral particles in nanopores
Source: Nat Commun. 2024 Jul 23;15:6180. doi: 10.1038/s41467-024-50059-9 (PMC11263580; doi:10.1038/s41467-024-50059-9)
Supplement: Supplementary file 4 — Source Data [file 41467_2024_50059_MOESM4_ESM.zip › Figure_S5_1.fig_data.xls]

## Sheet: Fit f=k.PP_c.exp(-P_cP)
x	y
-0.4	-0.000158435
-0.369863	-0.000165016
-0.339726	-0.000174372
-0.309589	-0.000187866
-0.279452	-0.000207858
-0.249315	-0.000238769
-0.219178	-0.000289722
-0.189041	-0.000382224
-0.158904	-0.000577414
-0.128767	-0.00110641
-0.0986301	-0.00339073
-0.0684932	-0.0319161
-0.0383562	-14.5633
-0.00821918	-5.66365e+24
0	0
0.0219178	5.32215e-18
0.0520548	6.38047e-11
0.0821918	6.1761e-09
0.112329	5.68496e-08
0.142466	2.16691e-07
0.172603	5.37267e-07
0.2	9.8986e-07
0.20274	1.04383e-06
0.232877	1.741e-06
0.263014	2.62128e-06
0.293151	3.67126e-06
0.323288	4.87539e-06
0.353425	6.21801e-06
0.383562	7.68432e-06
0.4	8.53139e-06
0.413699	9.26085e-06
0.443836	1.09355e-05
0.473973	1.26977e-05
0.50411	1.4538e-05
0.534247	1.64482e-05
0.564384	1.84211e-05
0.594521	2.04503e-05
0.6	2.08249e-05
0.624658	2.25304e-05
0.654795	2.46564e-05
0.684932	2.6824e-05
0.715068	2.90295e-05
0.745205	3.12694e-05
0.775342	3.35408e-05
0.8	3.54207e-05
0.805479	3.5841e-05
0.835616	3.81676e-05
0.865753	4.05185e-05
0.89589	4.28918e-05
0.926027	4.52857e-05
0.956164	4.76988e-05
0.986301	5.01296e-05
1	5.124e-05
1.01644	5.25768e-05
1.04658	5.50393e-05
1.07671	5.7516e-05
1.10685	6.0006e-05
1.13699	6.25084e-05
1.16712	6.50224e-05
1.19726	6.75473e-05
1.2274	7.00824e-05
1.25753	7.2627e-05
1.28767	7.51807e-05
1.31781	7.77429e-05
1.34795	8.0313e-05
1.37808	8.28907e-05
1.40822	8.54755e-05
1.43836	8.80671e-05
1.46849	9.0665e-05
1.49863	9.3269e-05
1.5	9.33875e-05
1.52877	9.58788e-05
1.5589	9.8494e-05
1.58904	0.000101114
1.61918	0.00010374
1.64932	0.00010637
1.67945	0.000109004
1.70959	0.000111643
1.73973	0.000114285
1.76986	0.000116932
1.8	0.000119582
1.83014	0.000122236
1.86027	0.000124893
1.89041	0.000127554
1.92055	0.000130217
1.95068	0.000132884
1.98082	0.000135553
2	0.000137253
2.01096	0.000138225
2.0411	0.0001409
2.07123	0.000143577
2.10137	0.000146257
2.13151	0.000148939
2.16164	0.000151623
2.19178	0.000154309
2.22192	0.000156997
2.25205	0.000159688
2.28219	0.00016238
2.31233	0.000165074
2.34247	0.00016777
2.3726	0.000170468
2.40274	0.000173168
2.43288	0.000175869
2.46301	0.000178571
2.49315	0.000181275
2.5	0.00018189
2.52329	0.000183981
2.55342	0.000186688
2.58356	0.000189396
2.6137	0.000192106
2.64384	0.000194816
2.67397	0.000197529
2.70411	0.000200242
2.73425	0.000202956
2.76438	0.000205672
2.79452	0.000208389
2.82466	0.000211106
2.85479	0.000213825
2.88493	0.000216545
2.91507	0.000219266
2.94521	0.000221987
2.97534	0.00022471
3	0.000226938
3.00548	0.000227433
3.03562	0.000230158
3.06575	0.000232883
3.09589	0.000235609
3.12603	0.000238336
3.15616	0.000241063
3.1863	0.000243792
3.21644	0.000246521
3.24658	0.000249251
3.27671	0.000251981
3.30685	0.000254712
3.33699	0.000257444
3.36712	0.000260177
3.39726	0.00026291
3.4274	0.000265643
3.45753	0.000268378
3.48767	0.000271113
3.5	0.000272232
3.51781	0.000273848
3.54795	0.000276584
3.57808	0.000279321
3.60822	0.000282058
3.63836	0.000284795
3.66849	0.000287533
3.69863	0.000290272
3.72877	0.000293011
3.7589	0.000295751
3.78904	0.000298491
3.81918	0.000301231
3.84932	0.000303972
3.87945	0.000306713
3.90959	0.000309455
3.93973	0.000312197
3.96986	0.00031494
4	0.000317683
4	0.000317683
4.03014	0.000320426
4.06027	0.00032317
4.09041	0.000325914
4.12055	0.000328658
4.15068	0.000331403
4.18082	0.000334148
4.21096	0.000336894
4.2411	0.00033964
4.27123	0.000342386
4.30137	0.000345132
4.33151	0.000347879
4.36164	0.000350626
4.39178	0.000353373
4.42192	0.000356121
4.45205	0.000358869
4.48219	0.000361617
4.51233	0.000364366
4.54247	0.000367115
4.5726	0.000369864
4.60274	0.000372613
4.63288	0.000375362
4.66301	0.000378112
4.69315	0.000380862
4.72329	0.000383613
4.75342	0.000386363
4.78356	0.000389114
4.8137	0.000391865
4.84384	0.000394616
4.87397	0.000397368
4.90411	0.00040012
4.93425	0.000402871
4.96438	0.000405624
4.99452	0.000408376
5	0.000408876
5.02466	0.000411128
5.05479	0.000413881
5.08493	0.000416634
5.11507	0.000419387
5.14521	0.00042214
5.17534	0.000424894
5.20548	0.000427648
5.23562	0.000430402
5.26575	0.000433156
5.29589	0.00043591
5.32603	0.000438664
5.35616	0.000441419
5.3863	0.000444173
5.41644	0.000446928
5.44658	0.000449683
5.47671	0.000452439
5.50685	0.000455194
5.53699	0.000457949
5.56712	0.000460705
5.59726	0.000463461
5.6274	0.000466217
5.65753	0.000468973
5.68767	0.000471729
5.71781	0.000474486
5.74795	0.000477242
5.77808	0.000479999
5.80822	0.000482756
5.83836	0.000485512
5.86849	0.00048827
5.89863	0.000491027
5.92877	0.000493784
5.9589	0.000496541
5.98904	0.000499299
6	0.000500302
6.01918	0.000502057
6.04932	0.000504814
6.07945	0.000507572
6.10959	0.00051033
6.13973	0.000513089
6.16986	0.000515847
6.2	0.000518605
6.23014	0.000521364
6.26027	0.000524122
6.29041	0.000526881
6.32055	0.00052964
6.35068	0.000532399
6.38082	0.000535158
6.41096	0.000537917
6.4411	0.000540676
6.47123	0.000543435
6.50137	0.000546195
6.53151	0.000548954
6.56164	0.000551714
6.59178	0.000554473
6.62192	0.000557233
6.65205	0.000559993
6.68219	0.000562753
6.71233	0.000565513
6.74247	0.000568273
6.7726	0.000571033
6.80274	0.000573793
6.83288	0.000576554
6.86301	0.000579314
6.89315	0.000582075
6.92329	0.000584835
6.95342	0.000587596
6.98356	0.000590357
7	0.000591863
7.0137	0.000593118
7.04384	0.000595878
7.07397	0.000598639
7.10411	0.000601401
7.13425	0.000604162
7.16438	0.000606923
7.19452	0.000609684
7.22466	0.000612445
7.25479	0.000615207
7.28493	0.000617968
7.31507	0.00062073
7.34521	0.000623492
7.37534	0.000626253
7.40548	0.000629015
7.43562	0.000631777
7.46575	0.000634539
7.49589	0.000637301
7.52603	0.000640063
7.55616	0.000642825
7.5863	0.000645587
7.61644	0.000648349
7.64658	0.000651111
7.67671	0.000653874
7.70685	0.000656636
7.73699	0.000659398
7.76712	0.000662161
7.79726	0.000664923
7.8274	0.000667686
7.85753	0.000670449
7.88767	0.000673211
7.91781	0.000675974
7.94795	0.000678737
7.97808	0.0006815
8	0.000683509
8.00822	0.000684263
8.03836	0.000687026
8.06849	0.000689789
8.09863	0.000692552
8.12877	0.000695315
8.1589	0.000698078
8.18904	0.000700841
8.21918	0.000703605
8.24932	0.000706368
8.27945	0.000709131
8.30959	0.000711895
8.33973	0.000714658
8.36986	0.000717422
8.4	0.000720185

## Sheet: Excluded data
x	y
3.5	0.000246635
4	0.000282539
5	0.000337216
6	0.000390485
7	0.000447275
8	0.000501952

## Sheet: Used data
x	y
0	4.69333e-07
0.2	1.87733e-06
0.4	6.10133e-06
0.6	1.24373e-05
0.8	2.90987e-05
1	6.00747e-05
1.5	9.80907e-05
2	0.00013376
2.5	0.000191019
3	0.000219648
