# Supplementary material for: Soft jamming of viral particles in nanopores
Source: Nat Commun. 2024 Jul 23;15:6180. doi: 10.1038/s41467-024-50059-9 (PMC11263580; doi:10.1038/s41467-024-50059-9)
Supplement: Supplementary file 4 — Source Data [file 41467_2024_50059_MOESM4_ESM.zip › Figure_S5_2A.fig_data.xls]

## Sheet: 8 mbar
x	y
3386250	0.0491838
6772500	0.0814547
16931250	0.121627
33862500	0.228481
67725000	0.278485

## Sheet: 7 mbar
x	y
3386250	0.0495797
6772500	0.0817736
16931250	0.116141
33862500	0.234961
67725000	0.293088

## Sheet: 6 mbar
x	y
3386250	0.0496792
6772500	0.0802992
16931250	0.12337
33862500	0.231925
67725000	0.291992

## Sheet: 5 mbar
x	y
3386250	0.0466309
6772500	0.073095
16931250	0.11494
33862500	0.225477
67725000	0.292262

## Sheet: 4 mbar
x	y
3386250	0.0376468
6772500	0.0611403
16931250	0.111519
33862500	0.209714
67725000	0.311628

## Sheet: 3.5 mbar
x	y
3386250	0.0368776
6772500	0.0564808
16931250	0.130336
33862500	0.208234
67725000	0.300713

## Sheet: 3 mbar
x	y
3386250	0.0332773
6772500	0.0499908
16931250	0.154376
33862500	0.192634
67725000	0.306961

## Sheet: 2.5 mbar
x	y
3386250	0.0310534
6772500	0.0351542
16931250	0.156884
33862500	0.175346
67725000	0.337366

## Sheet: 2 mbar
x	y
3386250	0.0184016
6772500	0.00545618
16931250	0.158807
33862500	0.166543
67725000	0.315056
