# Supplementary material for: Soft jamming of viral particles in nanopores
Source: Nat Commun. 2024 Jul 23;15:6180. doi: 10.1038/s41467-024-50059-9 (PMC11263580; doi:10.1038/s41467-024-50059-9)
Supplement: Supplementary file 4 — Source Data [file 41467_2024_50059_MOESM4_ESM.zip › Figure_S5_2B.fig_data.xls]

## Sheet: 68times10^6 particlesmL
x	y	e
0.2	65535
0.4	25.6667	12.8333
0.6	12.6667	3.65655
0.8	1.03509	0.0685504
1	0.797102	0.0714465
1.5	0.350878	0.0119206
2	0.231885	0.00650788
2.5	0.19728	0.00892734
3	0.130953	0.00190934
3.5	0.100001	0.00136084
4	0.0928972	0.00145807
5	0.0490206	0.000588605
6	0.0328649	0.000231443
7	0.0228321	0.000299453
8	1.01276e-06	7.49636e-09

## Sheet: 34times10^6 particlesmL
x	y	e
0.2	29.7297	14.8649
0.4	1.30868	0.0659455
0.6	0.801159	0.0233623
0.8	0.275185	0.0175118
1	0.177492	0.00587407
1.5	0.114346	0.00189256
2	0.0868735	0.00146259
2.5	0.0523113	0.00053854
3	0.0422306	0.000359179
3.5	0.039009	0.000385033
4	0.0267603	0.000132477
5	0.0238483	0.000134988
6	0.0181921	0.000142825
7	0.0127495	0.000155278
8	8.79277e-07	9.96756e-09

## Sheet: 17times10^6 particlesmL
x	y	e
0.2	27.8418	13.9209
0.4	1.59181	0.0812316
0.6	0.841809	0.0245476
0.8	0.401809	0.0167286
1	0.286253	0.0171521
1.5	0.21023	0.00505033
2	0.16739	0.00463335
2.5	0.127523	0.00167991
3	0.101068	0.000764089
3.5	0.0605586	0.000863784
4	0.0297281	0.000442401
5	0.0168086	0.000226942
6	0.0146481	0.000188225
7	7.14495e-07	3.86484e-09
8	7.14495e-07	6.89397e-09

## Sheet: 6.8times10^6 particlesmL
x	y	e
0.2	134.805	44.935
0.4	80.8315	16.1663
0.6	2.96162	0.0226078
0.8	0.846961	0.108166
1	0.348898	0.0230404
1.5	0.126612	0.0126851
2	0.0914201	0.00809423
2.5	0.0723332	0.00574073
3	0.0563797	0.00458246
3.5	0.0416951	0.00338258
4	0.0309096	0.00255552
5	0.0218552	0.0015663
6	0.0154429	0.000938759
7	0.00737848	0.000411016
8	6.70716e-06	3.89531e-07

## Sheet: 3.4times10^6 particlesmL
x	y	e
0.2	44.5984	4.95538
0.4	9.25953	2.79939
0.6	1.72521	0.117095
0.8	0.55389	0.0607493
1	0.2893	0.0356444
1.5	0.188783	0.0186387
2	0.131986	0.0128785
2.5	0.0972079	0.00770607
3	0.069497	0.00519737
3.5	0.0525108	0.00436788
4	0.0382641	0.00292586
5	0.0268227	0.00172866
6	0.0166327	0.000936077
7	0.00725939	0.000364997
8	6.47152e-06	2.15259e-07
