# Supplementary material for: Soft jamming of viral particles in nanopores
Source: Nat Commun. 2024 Jul 23;15:6180. doi: 10.1038/s41467-024-50059-9 (PMC11263580; doi:10.1038/s41467-024-50059-9)
Supplement: Supplementary file 4 — Source Data [file 41467_2024_50059_MOESM4_ESM.zip › Figure_S6_1.fig_data.xls]

## Sheet: AAV-8 (1.4x10^12 particlesmL)
x	y
0	0
0.2	-0.0102014
0.4	-0.0161942
0.6	-0.0223926
0.8	-0.020834
1	-0.0214708
1.2	-0.0172397
1.4	-0.0155827
1.6	-0.0103566
1.8	-0.0101959
2	-0.0128014
2.2	-0.0153426
2.4	-0.0147215
2.6	-0.0156548
2.8	-0.0171506
3	-0.0152865
3.2	-0.0138169
3.4	-0.0108309
3.6	-0.0141575
3.8	-0.0117753
4	-0.0130598
4.2	-0.0155125
4.4	-0.0211262
4.6	-0.0210296
4.8	-0.0240479
5	-0.0210157
5.2	-0.0133793
5.4	-0.0122738
5.6	-0.00924959
5.8	-0.00908466
6	-0.00961682
6.2	-0.013924
6.4	-0.0131532
6.6	-0.0171479
6.8	-0.0152899
7	-0.0111821
7.2	-0.00849049
7.4	-0.0112898
7.6	-0.00705622
7.8	-0.00778801
8	-0.0158092
8.2	-0.0203757
8.4	-0.0181295
8.6	-0.020071
8.8	-0.0229253
9	-0.0194789
9.2	-0.0219825
9.4	-0.0200697
9.6	-0.0234145
9.8	-0.0170446
10	-0.0140843
10.2	-0.00821853
10.4	-0.0116706
10.6	-0.00456468
10.8	-0.00982578
11	-0.0124473
11.2	-0.0166275
11.4	-0.0123538
11.6	-0.0176395
11.8	-0.0155563
12	-0.0111842
12.2	-0.0101267
12.4	-0.00877363
12.6	-0.000493687
12.8	-0.00455876
13	-0.00756042
13.2	-0.0090633
13.4	-0.0118251
13.6	-0.0187619
13.8	-0.0158743
14	-0.0201981
14.2	-0.0209772
14.4	-0.018989
14.6	-0.0184084
14.8	-0.0193792
15	-0.0166965
15.2	-0.0141129
15.4	-0.0121907
15.6	-0.0111438
15.8	-0.00889395
16	-0.00188098
16.2	-0.00674867
16.4	-0.0102193
16.6	-0.01283
16.8	-0.012059
17	-0.0158418
17.2	-0.0141549
17.4	-0.0160372
17.6	-0.0127435
17.8	-0.0186428
18	-0.0208788
18.2	-0.0197191
18.4	-0.0204516
18.6	-0.0218601
18.8	-0.0187657
19	-0.0168501
19.2	-0.0114727
19.4	-0.005662
19.6	-0.00983467
19.8	-0.00575315
20	-0.002539
20.2	-0.0102402
20.4	-0.0156094
20.6	-0.0143452
20.8	-0.0169164
21	-0.0208343
21.2	-0.0131469
21.4	-0.0140361
21.6	-0.0095073
21.8	-0.00748736
22	-0.0140822
22.2	-0.0212658
22.4	-0.0198805
22.6	-0.0239874
22.8	-0.0295817
23	-0.0260136
23.2	-0.0217703
23.4	-0.016209
23.6	-0.0164533
23.8	-0.0124547
24	-0.00837755
24.2	-0.014324
24.4	-0.0181232
24.6	-0.0174371
24.8	-0.018624
25	-0.0224245
25.2	-0.0174422
25.4	-0.0167874
25.6	-0.0135318
25.8	-0.0148514
26	-0.0159258
26.2	-0.016276
26.4	-0.0146358
26.6	-0.0202007
26.8	-0.0211718
27	-0.011778
27.2	-0.00896145
27.4	-0.00997215
27.6	-0.00882759
27.8	-0.00549685
28	-0.0133904
28.2	-0.0198534
28.4	-0.0240815
28.6	-0.0240744
28.8	-0.0276501
29	-0.028511
29.2	-0.0268769
29.4	-0.0233117
29.6	-0.0195782
29.8	-0.0225814
30	-0.0367794
30.2	-0.0325141
30.4	-0.00107423
30.6	0.0264761
30.8	0.0703672
31	0.0998014
31.2	0.140843
31.4	0.184574
31.6	0.225689
31.8	0.265098
32	0.302419
32.2	0.33746
32.4	0.371607
32.6	0.407411
32.8	0.434179
33	0.4645
33.2	0.493755
33.4	0.518961
33.6	0.544356
33.8	0.571654
34	0.595253
34.2	0.619232
34.4	0.642546
34.6	0.665155
34.8	0.688367
35	0.711377
35.2	0.731763
35.4	0.754025
35.6	0.773705
35.8	0.791275
36	0.812267
36.2	0.831879
36.4	0.850706
36.6	0.868971
36.8	0.888352
37	0.90775
37.2	0.923027
37.4	0.940482
37.6	0.957386
37.8	0.972139
38	0.987304
38.2	1.0045
38.4	1.02021
38.6	1.03411
38.8	1.04931
39	1.06269
39.2	1.07605
39.4	1.08965
39.6	1.10179
39.8	1.11496
40	1.12674
40.2	1.13901
40.4	1.15199
40.6	1.16302
40.8	1.17429
41	1.18588
41.2	1.19736
41.4	1.20819
41.6	1.21988
41.8	1.22983
42	1.24027
42.2	1.24985
42.4	1.25861
42.6	1.26808
42.8	1.2781
43	1.28581
43.2	1.29418
43.4	1.30378
43.6	1.31095
43.8	1.31809
44	1.32839
44.2	1.33588
44.4	1.34434
44.6	1.35369
44.8	1.36209
45	1.36873
45.2	1.37672
45.4	1.38301
45.6	1.39009
45.8	1.39819
46	1.40445
46.2	1.41079
46.4	1.41747
46.6	1.42339
46.8	1.42936
47	1.43639
47.2	1.44307
47.4	1.44964
47.6	1.45627
47.8	1.4623
48	1.46847
48.2	1.47473
48.4	1.48012
48.6	1.4861
48.8	1.49239
49	1.49804
49.2	1.50353
49.4	1.50788
49.6	1.51132
49.8	1.51763
50	1.5229
50.2	1.52633
50.4	1.53171
50.6	1.53764
50.8	1.53972
51	1.54427
51.2	1.54938
51.4	1.55471
51.6	1.56026
51.8	1.56611
52	1.56931
52.2	1.57408
52.4	1.57878
52.6	1.5815
52.8	1.5855
53	1.58974
53.2	1.59333
53.4	1.59631
53.6	1.60133
53.8	1.60474
54	1.60897
54.2	1.61461
54.4	1.61799
54.6	1.62212
54.8	1.62614
55	1.62996
55.2	1.63198
55.4	1.63558
55.6	1.63985
55.8	1.64303
56	1.64647
56.2	1.64991
56.4	1.65394
56.6	1.65531
56.8	1.6589
57	1.66366
57.2	1.66725
57.4	1.67052
57.6	1.6747
57.8	1.67761
58	1.68049
58.2	1.68303
58.4	1.68479
58.6	1.68726
58.8	1.69061
59	1.69295
59.2	1.6961
59.4	1.70028
59.6	1.70338
59.8	1.70563
60	1.7085
60.2	1.71137
60.4	1.71276
60.6	1.71602
60.8	1.71919
61	1.72123
61.2	1.72523
61.4	1.72821
61.6	1.73113
61.8	1.73358
62	1.73646
62.2	1.73745
62.4	1.74004
62.6	1.74151
62.8	1.74316
63	1.74447
63.2	1.74755
63.4	1.7508
63.6	1.75249
63.8	1.75477
64	1.75729
64.2	1.75858
64.4	1.76051
64.6	1.76316
64.8	1.76527
65	1.76816
65.2	1.77145
65.4	1.77222
65.6	1.77425
65.8	1.77614
66	1.77781
66.2	1.77884
66.4	1.78047
66.6	1.78201
66.8	1.78347
67	1.78407
67.2	1.78493
67.4	1.78803
67.6	1.78982
67.8	1.79244
68	1.79374
68.2	1.79703
68.4	1.79889
68.6	1.80055
68.8	1.80178
69	1.80644
69.2	1.80696
69.4	1.80701
69.6	1.80876
69.8	1.81014
70	1.81088
70.2	1.81213
70.4	1.81445
70.6	1.81711
70.8	1.81863
71	1.81855
71.2	1.82007
71.4	1.82188
71.6	1.82236
71.8	1.82382
72	1.8253
72.2	1.82647
72.4	1.82821
72.6	1.82839
72.8	1.83067
73	1.83316
73.2	1.83608
73.4	1.83525
73.6	1.83681
73.8	1.83691
74	1.83707
74.2	1.8377
74.4	1.83933
74.6	1.84224
74.8	1.84469
75	1.84553
75.2	1.84572
75.4	1.84765
75.6	1.84772
75.8	1.84789
76	1.84852
76.2	1.84955
76.4	1.85114
76.6	1.85198
76.8	1.85358
77	1.85506
77.2	1.85637
77.4	1.85653
77.6	1.8567
77.8	1.8572
78	1.85913
78.2	1.85925
78.4	1.86016
78.6	1.861
78.8	1.8614
79	1.86147
79.2	1.86344
79.4	1.86445
79.6	1.86658
79.8	1.86696
80	1.86856
80.2	1.86934
80.4	1.86938
80.6	1.87043
80.8	1.87222
81	1.87263
81.2	1.87378
81.4	1.87486
81.6	1.87437
81.8	1.87476
82	1.87632
82.2	1.87539
82.4	1.87658
82.6	1.87675
82.8	1.87828
83	1.87747
83.2	1.88033
83.4	1.8811
83.6	1.88316
83.8	1.88285
84	1.8841
84.2	1.88439
84.4	1.8844
84.6	1.88461
84.8	1.88593
85	1.88722
85.2	1.88634
85.4	1.88707
85.6	1.88777
85.8	1.88849
86	1.88841
86.2	1.89047
86.4	1.89134
86.6	1.89102
86.8	1.89112
87	1.89241
87.2	1.89284
87.4	1.8933
87.6	1.89482
87.8	1.8951
88	1.89488
88.2	1.89558
88.4	1.8964
88.6	1.89654
88.8	1.89737
89	1.89783
89.2	1.89745
89.4	1.89772
89.6	1.89754
89.8	1.8981
90	1.89875
90.2	1.89948
90.4	1.89982
90.6	1.90125
90.8	1.90166
91	1.90142
91.2	1.90226
91.4	1.90263
91.6	1.90271
91.8	1.90208
92	1.90298
92.2	1.9047
92.4	1.90522
92.6	1.90565
92.8	1.90778
93	1.90863
93.2	1.90698
93.4	1.90752
93.6	1.90885
93.8	1.90883
94	1.90902
94.2	1.9095
94.4	1.91023
94.6	1.91004
94.8	1.90999
95	1.91078
95.2	1.911
95.4	1.90998
95.6	1.91123
95.8	1.91177
96	1.9117
96.2	1.91269
96.4	1.91524
96.6	1.91472
96.8	1.91491
97	1.9153
97.2	1.91678
97.4	1.91522
97.6	1.91626
97.8	1.91751
98	1.91708
98.2	1.9175
98.4	1.919
98.6	1.91981
98.8	1.91926
99	1.92075
99.2	1.92086
99.4	1.91938
99.6	1.91869
99.8	1.9194
100	1.91884
100.2	1.91866
100.4	1.92127
100.6	1.92088
100.8	1.92118
101	1.92194
101.2	1.92191
101.4	1.92162
101.6	1.92223
101.8	1.9229
102	1.92273
102.2	1.92392
102.4	1.9233
102.6	1.92489
102.8	1.92371
103	1.92404
103.2	1.92278
103.4	1.92227
103.6	1.92139
103.8	1.92181
104	1.92249
104.2	1.92348
104.4	1.92461
104.6	1.92508
104.8	1.92598
105	1.92554
105.2	1.92599
105.4	1.92667
105.6	1.92619
105.8	1.92735
106	1.92712
106.2	1.92625
106.4	1.92686
106.6	1.92722
106.8	1.92641
107	1.92716
107.2	1.92864
107.4	1.92742
107.6	1.92879
107.8	1.92854
108	1.92908
108.2	1.92877
108.4	1.92877
108.6	1.92789
108.8	1.92958
109	1.9283
109.2	1.92856
109.4	1.93014
109.6	1.93085
109.8	1.92993
110	1.93206
110.2	1.93259
110.4	1.93182
110.6	1.93141
110.8	1.93214
111	1.93126
111.2	1.93142
111.4	1.93131
111.6	1.93113
111.8	1.93074
112	1.93117
112.2	1.93153
112.4	1.93158
112.6	1.93253
112.8	1.93176
113	1.93215
113.2	1.93132
113.4	1.93256
113.6	1.93253
113.8	1.93326
114	1.93252
114.2	1.93301
114.4	1.93251
114.6	1.932
114.8	1.93246
115	1.93222
115.2	1.93229
115.4	1.9315
115.6	1.9329
115.8	1.93274
116	1.93316
116.2	1.93216
116.4	1.93402
116.6	1.9333
116.8	1.93256
117	1.93226
117.2	1.9336
117.4	1.93346
117.6	1.9328
117.8	1.93337
118	1.93361
118.2	1.93295
118.4	1.93292
118.6	1.93371
118.8	1.93305
119	1.93397
119.2	1.93564
119.4	1.93506
119.6	1.93421
119.8	1.93614
120	1.93521
120.2	1.93453
120.4	1.93584
120.6	1.93585
120.8	1.93428
121	1.93628
121.2	1.93587
121.4	1.93579
121.6	1.93773
121.8	1.93711
122	1.93575
122.2	1.93611
122.4	1.93495
122.6	1.93527
122.8	1.9352
123	1.93455
123.2	1.9346
123.4	1.93516
123.6	1.93362
123.8	1.93505
124	1.93604
124.2	1.93658
124.4	1.93651
124.6	1.93633
124.8	1.93705
125	1.93678
125.2	1.93564
125.4	1.93427
125.6	1.93493
125.8	1.93395
126	1.93412
126.2	1.93405
126.4	1.93514
126.6	1.93524
126.8	1.93548
127	1.93535
127.2	1.93588
127.4	1.93618
127.6	1.93455
127.8	1.93468
128	1.93484
128.2	1.93304
128.4	1.93337
128.6	1.93418
128.8	1.93286
129	1.93188
129.2	1.93503
129.4	1.93452
129.6	1.93395
129.8	1.93607
130	1.93617
130.2	1.93383
130.4	1.93339
130.6	1.93406
130.8	1.93373
131	1.93454
131.2	1.93417
131.4	1.93555
131.6	1.93561
131.8	1.93403
132	1.93433
132.2	1.93405
132.4	1.93337
132.6	1.93309
132.8	1.93356
133	1.93251
133.2	1.93458
133.4	1.93449
133.6	1.93518
133.8	1.93548
134	1.93598
134.2	1.93453
134.4	1.93517
134.6	1.93436
134.8	1.93369
135	1.93337
135.2	1.93461
135.4	1.93352
135.6	1.93471
135.8	1.93493
136	1.9349
136.2	1.93418
136.4	1.93372
136.6	1.93376
136.8	1.93457
137	1.93397
137.2	1.93344
137.4	1.93511
137.6	1.93441
137.8	1.9325
138	1.93369
138.2	1.93404
138.4	1.93345
138.6	1.93354
138.8	1.93543
139	1.9349
139.2	1.93493
139.4	1.93382
139.6	1.93309
139.8	1.9317
140	1.93073
140.2	1.93118
140.4	1.93057
140.6	1.93104
140.8	1.93118
141	1.93274
141.2	1.93142
141.4	1.93178
141.6	1.93237
141.8	1.93146
142	1.92994
142.2	1.93049
142.4	1.9304
142.6	1.92874
142.8	1.93044
143	1.93002
143.2	1.92934
143.4	1.92999
143.6	1.92939
143.8	1.92882
144	1.92834
144.2	1.92972
144.4	1.92911
144.6	1.92993
144.8	1.92885
145	1.92961
145.2	1.92948
145.4	1.92967
145.6	1.92946
145.8	1.93032
146	1.92986
146.2	1.9281
146.4	1.92846
146.6	1.92972
146.8	1.92973
147	1.93026
147.2	1.9297
147.4	1.92976
147.6	1.92867
147.8	1.92748
148	1.92692
148.2	1.92856
148.4	1.92727
148.6	1.92711
148.8	1.92746
149	1.92693
149.2	1.92604
149.4	1.92529
149.6	1.92482
149.8	1.92491
150	1.92539
150.2	1.92503
150.4	1.92633
150.6	1.92651
150.8	1.92668
151	1.92587
151.2	1.92604
151.4	1.92573
151.6	1.92436
151.8	1.92487
152	1.92463
152.2	1.92468
152.4	1.92501
152.6	1.92561
152.8	1.92379
153	1.92595
153.2	1.92622
153.4	1.92539
153.6	1.92608
153.8	1.92608
154	1.92486
154.2	1.92456
154.4	1.92555
154.6	1.92494
154.8	1.92569
155	1.92593
155.2	1.92611
155.4	1.92569
155.6	1.92565
155.8	1.92544
156	1.92473
156.2	1.92308
156.4	1.92322
156.6	1.92412
156.8	1.92376
157	1.92333
157.2	1.92462
157.4	1.92355
157.6	1.92269
157.8	1.92371
158	1.92335
158.2	1.92274
158.4	1.92188
158.6	1.92077
158.8	1.91972
159	1.92017
159.2	1.91915
159.4	1.92038
159.6	1.9212
159.8	1.92038
160	1.92058
160.2	1.92158
160.4	1.91958
160.6	1.92016
160.8	1.92017
161	1.91905
161.2	1.91814
161.4	1.91785
161.6	1.91603
161.8	1.91662
162	1.91635
162.2	1.91641
162.4	1.91794
162.6	1.91633
162.8	1.91672
163	1.91732
163.2	1.91829
163.4	1.91712
163.6	1.91926
163.8	1.91941
164	1.91981
164.2	1.91864
164.4	1.91862
164.6	1.91697
164.8	1.91533
165	1.91449
165.2	1.91503
165.4	1.91498
165.6	1.91503
165.8	1.91472
166	1.91488
166.2	1.91554
166.4	1.91511
166.6	1.91542
166.8	1.9167
167	1.91488
167.2	1.91406
167.4	1.91349
167.6	1.91177
167.8	1.91087
168	1.9136
168.2	1.91323
168.4	1.91372
168.6	1.91589
168.8	1.91534
169	1.91352
169.2	1.91357
169.4	1.91295
169.6	1.91289
169.8	1.91398
170	1.91409
170.2	1.91313
170.4	1.9145
170.6	1.91388
170.8	1.91315
171	1.91222
171.2	1.91251
171.4	1.91133
171.6	1.91146
171.8	1.91039
172	1.91031
172.2	1.91087
172.4	1.91023
172.6	1.90923
172.8	1.90926
173	1.90896
173.2	1.90839
173.4	1.90956
173.6	1.91016
173.8	1.90927
174	1.9097
174.2	1.90796
174.4	1.90708
174.6	1.90648
174.8	1.9073
175	1.90713
175.2	1.90721
175.4	1.90786
175.6	1.90829
175.8	1.9071
176	1.90643
176.2	1.90779
176.4	1.90745
176.6	1.90694
176.8	1.90813
177	1.90819
177.2	1.90695
177.4	1.90579
177.6	1.90549
177.8	1.90532
178	1.90519
178.2	1.90471
178.4	1.90466
178.6	1.90527
178.8	1.90486
179	1.90417
179.2	1.90565
179.4	1.90589
179.6	1.90581
179.8	1.90575
180	1.90754
180.2	1.90614
180.4	1.90706
180.6	1.90656
180.8	1.90652
181	1.90555
181.2	1.90577
181.4	1.90411
181.6	1.9038
181.8	1.90246
182	1.90184
182.2	1.90235
182.4	1.90247
182.6	1.90127
182.8	1.90328
183	1.90333
183.2	1.90288
183.4	1.90286
183.6	1.90468
183.8	1.9037
184	1.90404
184.2	1.90433
184.4	1.90393
184.6	1.90204
184.8	1.90267
185	1.90216
185.2	1.9014
185.4	1.90215
185.6	1.90213
185.8	1.90152
186	1.90036
186.2	1.89959
186.4	1.89937
186.6	1.89916
186.8	1.89786
187	1.8989
187.2	1.89919
187.4	1.89771
187.6	1.89956
187.8	1.89928
188	1.89848
188.2	1.89821
188.4	1.90013
188.6	1.89893
188.8	1.89956
189	1.89931
189.2	1.89913
189.4	1.89702
189.6	1.89638
189.8	1.89501
190	1.89613
190.2	1.89647
190.4	1.89613
190.6	1.89726
190.8	1.89869
191	1.89642
191.2	1.89569
191.4	1.89678
191.6	1.89581
191.8	1.8948
192	1.89525
192.2	1.89541
192.4	1.89432
192.6	1.89414
192.8	1.89459
193	1.8953
193.2	1.89592
193.4	1.89632
193.6	1.89521
193.8	1.89512
194	1.89528
194.2	1.89363
194.4	1.89334
194.6	1.89421
194.8	1.89389
195	1.8939
195.2	1.89469
195.4	1.89527
195.6	1.89481
195.8	1.89378
196	1.89295
196.2	1.89212
196.4	1.89093
196.6	1.89139
196.8	1.89108
197	1.89037
197.2	1.8911
197.4	1.89027
197.6	1.89042
197.8	1.89143
198	1.89103
198.2	1.89061
198.4	1.89125
198.6	1.89185
198.8	1.89218
199	1.89192
199.2	1.89127
199.4	1.89125
199.6	1.8898
199.8	1.88802
200	1.88918
200.2	1.88936
200.4	1.88883
200.6	1.88827
200.8	1.88889
201	1.88751
201.2	1.88717
201.4	1.88767
201.6	1.88682
201.8	1.8875
202	1.88848
202.2	1.88805
202.4	1.88724
202.6	1.88861
202.8	1.88812
203	1.88773
203.2	1.88741
203.4	1.88717
203.6	1.88685
203.8	1.88727
204	1.88693
204.2	1.88704
204.4	1.8874
204.6	1.88708
204.8	1.88571
205	1.88599
205.2	1.88568
205.4	1.88567
205.6	1.8853
205.8	1.88629
206	1.8854
206.2	1.88615
206.4	1.88591
206.6	1.88558
206.8	1.88542
207	1.88546
207.2	1.88466
207.4	1.88495
207.6	1.88491
207.8	1.88393
208	1.88486
208.2	1.88443
208.4	1.88357
208.6	1.88414
208.8	1.88357
209	1.88328
209.2	1.88419
209.4	1.88365
209.6	1.88268
209.8	1.88362
210	1.8827
210.2	1.88138
210.4	1.8827
210.6	1.88315
210.8	1.8821
211	1.88299
211.2	1.8835
211.4	1.88307
211.6	1.88374
211.8	1.88333
212	1.88275
212.2	1.88439
212.4	1.88408
212.6	1.88281
212.8	1.88285
213	1.88211
213.2	1.88053
213.4	1.87984
213.6	1.88002
213.8	1.87949
214	1.87998
214.2	1.87921
214.4	1.87878
214.6	1.87769
214.8	1.87846
215	1.87752
215.2	1.87694
215.4	1.87748
215.6	1.87852
215.8	1.87778
216	1.8782
216.2	1.87899
216.4	1.87883
216.6	1.87696
216.8	1.87764
217	1.8774
217.2	1.87684
217.4	1.87742
217.6	1.87781
217.8	1.8769
218	1.87695
218.2	1.87797
218.4	1.87625
218.6	1.87715
218.8	1.87806
219	1.8775
219.2	1.87621
219.4	1.8772
219.6	1.87585
219.8	1.87527
220	1.87485
220.2	1.87341
220.4	1.87181
220.6	1.87208
220.8	1.87009
221	1.87152
221.2	1.87225
221.4	1.87353
221.6	1.87481
221.8	1.87666
222	1.87449
222.2	1.87504
222.4	1.87462
222.6	1.87342
222.8	1.87383
223	1.87445
223.2	1.87555
223.4	1.87611
223.6	1.87609
223.8	1.87554
224	1.87593
224.2	1.87372
224.4	1.87289
224.6	1.87269
224.8	1.87269
225	1.87269
225.2	1.8733
225.4	1.87356
225.6	1.87438
225.8	1.87329
226	1.87284
226.2	1.87389
226.4	1.87443
226.6	1.87288
226.8	1.873
227	1.8728
227.2	1.87188
227.4	1.87129
227.6	1.87192
227.8	1.87165
228	1.87209
228.2	1.87167
228.4	1.87144
228.6	1.87176
228.8	1.87188
229	1.87096
229.2	1.87088
229.4	1.87117
229.6	1.87
229.8	1.87096
230	1.8716
230.2	1.87059
230.4	1.86955
230.6	1.86994
230.8	1.86839
231	1.86834
231.2	1.86951
231.4	1.86955
231.6	1.86919
231.8	1.86938
232	1.8685
232.2	1.86807
232.4	1.86823
232.6	1.86857
232.8	1.86685
233	1.86759
233.2	1.86753
233.4	1.86847
233.6	1.86933
233.8	1.8709
234	1.87044
234.2	1.87121
234.4	1.87006
234.6	1.86846
234.8	1.86772
235	1.86922
235.2	1.86796
235.4	1.86792
235.6	1.86784
235.8	1.8679
236	1.86715
236.2	1.8672
236.4	1.86679
236.6	1.86627
236.8	1.86571
237	1.86453
237.2	1.86474
237.4	1.8642
237.6	1.8638
237.8	1.86478
238	1.86432
238.2	1.86387
238.4	1.86416
238.6	1.8636
238.8	1.86203
239	1.86244
239.2	1.86335
239.4	1.8626
239.6	1.86323
239.8	1.86413
240	1.86334
240.2	1.862
240.4	1.86248
240.6	1.86251
240.8	1.86235
241	1.86275
241.2	1.86177
241.4	1.86093
241.6	1.86135
241.8	1.86089
242	1.86038
242.2	1.86027
242.4	1.86124
242.6	1.86148
242.8	1.86229
243	1.86266
243.2	1.86288
243.4	1.8621
243.6	1.8617
243.8	1.8612
244	1.86056
244.2	1.86037
244.4	1.86058
244.6	1.86034
244.8	1.86001
245	1.85986
245.2	1.85977
245.4	1.85976
245.6	1.85959
245.8	1.86021
246	1.86023
246.2	1.86142
246.4	1.86068
246.6	1.85983
246.8	1.85956
247	1.86047
247.2	1.8587
247.4	1.85966
247.6	1.86059
247.8	1.85944
248	1.85949
248.2	1.86087
248.4	1.86065
248.6	1.85854
248.8	1.85888
249	1.85826
249.2	1.85784
249.4	1.85844
249.6	1.85991
249.8	1.86112
250	1.86129
250.2	1.86057
250.4	1.86011
250.6	1.85991
250.8	1.85822
251	1.85833
251.2	1.8585
251.4	1.85791
251.6	1.85812
251.8	1.85993
252	1.85891
252.2	1.85867
252.4	1.8589
252.6	1.85874
252.8	1.85754
253	1.85827
253.2	1.85815
253.4	1.85896
253.6	1.85782
253.8	1.85837
254	1.8583
254.2	1.85824
254.4	1.85729
254.6	1.85734
254.8	1.85659
255	1.85542
255.2	1.8555
255.4	1.85585
255.6	1.85614
255.8	1.85617
256	1.85763
256.2	1.85736
256.4	1.85639
256.6	1.857
256.8	1.85566
257	1.85497
257.2	1.8549
257.4	1.85456
257.6	1.85453
257.8	1.85545
258	1.85447
258.2	1.85516
258.4	1.85506
258.6	1.85482
258.8	1.85468
259	1.8556
259.2	1.85475
259.4	1.85474
259.6	1.85467
259.8	1.85643
260	1.85655
260.2	1.85664
260.4	1.85708
260.6	1.85606
260.8	1.85357
261	1.85191
261.2	1.85154
261.4	1.85258
261.6	1.85303
261.8	1.85342
262	1.85452
262.2	1.85488
262.4	1.85315
262.6	1.85352
262.8	1.85487
263	1.8539
263.2	1.85395
263.4	1.85374
263.6	1.8529
263.8	1.85127
264	1.85044
264.2	1.84931
264.4	1.85006
264.6	1.85082
264.8	1.8509
265	1.8516
265.2	1.85189
265.4	1.85121
265.6	1.85061
265.8	1.85148
266	1.85255
266.2	1.85244
266.4	1.85232
266.6	1.85226
266.8	1.85121
267	1.85062
267.2	1.85115
267.4	1.85137
267.6	1.85067
267.8	1.85058
268	1.84998
268.2	1.84975
268.4	1.84961
268.6	1.8509
268.8	1.8508
269	1.85039
269.2	1.85139
269.4	1.85126
269.6	1.8505
269.8	1.84984
270	1.85108
270.2	1.85057
270.4	1.84955
270.6	1.84978
270.8	1.85017
271	1.8488
271.2	1.84765
271.4	1.84913
271.6	1.84732
271.8	1.84729
272	1.84767
272.2	1.84707
272.4	1.84734
272.6	1.84951
272.8	1.84846
273	1.84863
273.2	1.84971
273.4	1.84847
273.6	1.84709
273.8	1.84845
274	1.84716
274.2	1.84775
274.4	1.84745
274.6	1.84709
274.8	1.84658
275	1.84742
275.2	1.84607
275.4	1.84539
275.6	1.84555
275.8	1.84533
276	1.84424
276.2	1.84414
276.4	1.84523
276.6	1.84616
276.8	1.84466
277	1.8457
277.2	1.84696
277.4	1.84605
277.6	1.84423
277.8	1.84566
278	1.84501
278.2	1.84389
278.4	1.84454
278.6	1.84422
278.8	1.84514
279	1.84508
279.2	1.84545
279.4	1.84566
279.6	1.84748
279.8	1.8465
280	1.84576
280.2	1.84607
280.4	1.84595
280.6	1.84519
280.8	1.84472
281	1.84539
281.2	1.84464
281.4	1.84444
281.6	1.84375
281.8	1.84444
282	1.8439
282.2	1.84416
282.4	1.84367
282.6	1.84264
282.8	1.84322
283	1.84338
283.2	1.84286
283.4	1.84239
283.6	1.8437
283.8	1.84289
284	1.84336
284.2	1.84316
284.4	1.84306
284.6	1.84446
284.8	1.84431
285	1.84276
285.2	1.84314
285.4	1.84426
285.6	1.84189
285.8	1.84208
286	1.84324
286.2	1.84291
286.4	1.84224
286.6	1.84388
286.8	1.84358
287	1.84364
287.2	1.84474
287.4	1.84514
287.6	1.84436
287.8	1.84441
288	1.84367
288.2	1.84147
288.4	1.84128
288.6	1.84069
288.8	1.84145
289	1.84272
289.2	1.84364
289.4	1.84351
289.6	1.84374
289.8	1.84363
290	1.84267
290.2	1.84225
290.4	1.84214
290.6	1.84283
290.8	1.84268
291	1.84268
291.2	1.8429
291.4	1.84329
291.6	1.84309
291.8	1.84112
292	1.84118
292.2	1.84195
292.4	1.84136
292.6	1.84081
292.8	1.84088
293	1.84123
293.2	1.83985
293.4	1.84009
293.6	1.84071
293.8	1.84112
294	1.83997
294.2	1.84096
294.4	1.84071
294.6	1.83952
294.8	1.84049
295	1.84105
295.2	1.84059
295.4	1.84122
295.6	1.84138
295.8	1.84105
296	1.84122
296.2	1.84152
296.4	1.83966
296.6	1.84
296.8	1.84034
297	1.8394
297.2	1.83912
297.4	1.84061
297.6	1.84065
297.8	1.83991
298	1.84029
298.2	1.83951
298.4	1.84045
298.6	1.83996
298.8	1.83908
299	1.83946
299.2	1.83934
299.4	1.83825
299.6	1.838
299.8	1.83736
300	1.8364
300.2	1.83765
300.4	1.83641
300.6	1.83671
300.8	1.83785
301	1.83849
301.2	1.83811
301.4	1.8388
301.6	1.83817
301.8	1.83831
302	1.83869
302.2	1.83828
302.4	1.83717
302.6	1.83859
302.8	1.83863
303	1.83903
303.2	1.83803
303.4	1.83794
303.6	1.83686
303.8	1.83653
304	1.83562
304.2	1.83667
304.4	1.83765
304.6	1.83755
304.8	1.83726
305	1.83793
305.2	1.83748
305.4	1.83796
305.6	1.8378
305.8	1.83864
306	1.83819
306.2	1.83749
306.4	1.8374
306.6	1.83734
306.8	1.83687
307	1.83511
307.2	1.83603
307.4	1.83621
307.6	1.83648
307.8	1.83543
308	1.83663
308.2	1.83649
308.4	1.83476
308.6	1.83507
308.8	1.83611
309	1.83594
309.2	1.83624
309.4	1.83805
309.6	1.83748
309.8	1.83811
310	1.83913
310.2	1.83892
310.4	1.83849
310.6	1.83997
310.8	1.83874
311	1.83795
311.2	1.83603
311.4	1.83611
311.6	1.83312
311.8	1.83329
312	1.83276
312.2	1.83375
312.4	1.834
312.6	1.83512
312.8	1.83552
313	1.83567
313.2	1.83581
313.4	1.83461
313.6	1.83524
313.8	1.83452
314	1.83529
314.2	1.83554
314.4	1.83624
314.6	1.83691
314.8	1.83627
315	1.83517
315.2	1.83528
315.4	1.83457
315.6	1.83395
315.8	1.83416
316	1.83404
316.2	1.83306
316.4	1.83246
316.6	1.83164
316.8	1.83266
317	1.83369
317.2	1.83352
317.4	1.83374
317.6	1.83428
317.8	1.83348
318	1.83273
318.2	1.83362
318.4	1.83327
318.6	1.83317
318.8	1.83298
319	1.83229
319.2	1.83222
319.4	1.8331
319.6	1.83253
319.8	1.83162
320	1.83221
320.2	1.83142
320.4	1.83072
320.6	1.83053
320.8	1.83329
321	1.83352
321.2	1.83293
321.4	1.83399
321.6	1.83462
321.8	1.83334
322	1.83185
322.2	1.8325
322.4	1.83229
322.6	1.83198
322.8	1.83051
323	1.83171
323.2	1.83092
323.4	1.83059
323.6	1.83035
323.8	1.83073
324	1.83027
324.2	1.83226
324.4	1.83099
324.6	1.83096
324.8	1.83118
325	1.83091
325.2	1.82966
325.4	1.83178
325.6	1.83195
325.8	1.833
326	1.83336
326.2	1.8327
326.4	1.83144
326.6	1.83204
326.8	1.83007
327	1.83071
327.2	1.83166
327.4	1.83087
327.6	1.83115
327.8	1.83192
328	1.83213
328.2	1.83152
328.4	1.83268
328.6	1.83082
328.8	1.83141
329	1.83033
329.2	1.83078
329.4	1.83003
329.6	1.83082
329.8	1.82993
330	1.84186
330.2	1.83784
330.4	1.81883
330.6	1.82585
330.8	1.81099
331	1.80461
331.2	1.79804
331.4	1.79584
331.6	1.79361
331.8	1.79537
332	1.79727
332.2	1.79558
332.4	1.80369
332.6	1.7974
332.8	1.79255
333	1.7882
333.2	1.78748
333.4	1.77333
333.6	1.77694
333.8	1.77537
334	1.77217
334.2	1.77237
334.4	1.7738
334.6	1.76789
334.8	1.7704
335	1.7748
335.2	1.77027
335.4	1.77169
335.6	1.76813
335.8	1.76364
336	1.75558
336.2	1.7562
336.4	1.75345
336.6	1.76345
336.8	1.7641
337	1.77546
337.2	1.77783
337.4	1.77682
337.6	1.76904
337.8	1.76555
338	1.75352
338.2	1.75137
338.4	1.75218
338.6	1.7556
338.8	1.75447
339	1.76082
339.2	1.76167
339.4	1.76283
339.6	1.75743
339.8	1.7584
340	1.75171
340.2	1.74917
340.4	1.7475
340.6	1.75905
340.8	1.75768
341	1.76025
341.2	1.76256
341.4	1.75772
341.6	1.74735
341.8	1.74668
342	1.74461
342.2	1.74764
342.4	1.74991
342.6	1.75166
342.8	1.75878
343	1.75374
343.2	1.75233
343.4	1.75975
343.6	1.75227
343.8	1.74839
344	1.75237
344.2	1.74732
344.4	1.74018
344.6	1.742
344.8	1.74484
345	1.74986
345.2	1.74651
345.4	1.74923
345.6	1.74713
345.8	1.74023
346	1.73288
346.2	1.73681
346.4	1.73346
346.6	1.7416
346.8	1.74137
347	1.74542
347.2	1.74371
347.4	1.74132
347.6	1.73337
347.8	1.73418
348	1.72946
348.2	1.72835
348.4	1.73171
348.6	1.74026
348.8	1.74067
349	1.74133
349.2	1.74833
349.4	1.74517
349.6	1.73425
349.8	1.73625
350	1.73517
350.2	1.72604
350.4	1.72919
350.6	1.73597
350.8	1.73764
351	1.73611
351.2	1.73898
351.4	1.7431
351.6	1.73602
351.8	1.73174
352	1.73271
352.2	1.7324
352.4	1.72236
352.6	1.72446
352.8	1.72664
353	1.72534
353.2	1.7241
353.4	1.72583
353.6	1.73031
353.8	1.7252
354	1.72944
354.2	1.73444
354.4	1.73138
354.6	1.72916
354.8	1.73473
355	1.72857
355.2	1.72877
355.4	1.73739
355.6	1.72961
355.8	1.72384
356	1.7238
356.2	1.71685
356.4	1.71198
356.6	1.71649
356.8	1.71427
357	1.71604
357.2	1.71522
357.4	1.71355
357.6	1.71952
357.8	1.71825
358	1.71895
358.2	1.72412
358.4	1.72006
358.6	1.71211
358.8	1.71456
359	1.71223
359.2	1.70661
359.4	1.71465
359.6	1.71607
359.8	1.72115
360	1.7204
360.2	1.72406
360.4	1.7269
360.6	1.72632
360.8	1.71694
361	1.71907
361.2	1.71554
361.4	1.70991
361.6	1.71977
361.8	1.71896
362	1.72337
362.2	1.72822
362.4	1.72183
362.6	1.70918
362.8	1.71209
363	1.70412
363.2	1.69626
363.4	1.70249
363.6	1.71206
363.8	1.70815
364	1.71282
364.2	1.71936
364.4	1.71369
364.6	1.70455
364.8	1.70914
365	1.70223
365.2	1.69797
365.4	1.69969
365.6	1.69811
365.8	1.70203
366	1.70793
366.2	1.7057
366.4	1.70653
366.6	1.70887
366.8	1.70264
367	1.69781
367.2	1.69872
367.4	1.69618
367.6	1.69571
367.8	1.70349
368	1.71147
368.2	1.708
368.4	1.71275
368.6	1.71043
368.8	1.70537
369	1.6978
369.2	1.70222
369.4	1.69886
369.6	1.70487
369.8	1.69908
370	1.70308
370.2	1.70856
370.4	1.70477
370.6	1.70002
370.8	1.70012
371	1.69822
371.2	1.6884
371.4	1.69083
371.6	1.69174
371.8	1.70032
372	1.69864
372.2	1.70055
372.4	1.70636
372.6	1.7045
372.8	1.69803
373	1.69534
373.2	1.69668
373.4	1.69145
373.6	1.69606
373.8	1.70423
374	1.70228
374.2	1.70375
374.4	1.71116
374.6	1.70421
374.8	1.69479
375	1.69782
375.2	1.6982
375.4	1.69258
375.6	1.69731
375.8	1.69521
376	1.69901
376.2	1.69916
376.4	1.69421
376.6	1.68765
376.8	1.68838
377	1.68426
377.2	1.67746
377.4	1.68224
377.6	1.6844
377.8	1.69346
378	1.69604
378.2	1.69819
378.4	1.70126
378.6	1.70178
378.8	1.69267
379	1.69226
379.2	1.694
379.4	1.69021
379.6	1.69463
379.8	1.69279
380	1.69396
380.2	1.69718
380.4	1.69138
380.6	1.68443
380.8	1.68622
381	1.6846
381.2	1.6772
381.4	1.68455
381.6	1.68565
381.8	1.6963
382	1.69999
382.2	1.69913
382.4	1.70159
382.6	1.69733
382.8	1.68933
383	1.68227
383.2	1.68703
383.4	1.68076
383.6	1.68122
383.8	1.6814
384	1.68567
384.2	1.69002
384.4	1.68618
384.6	1.68695
384.8	1.68898
385	1.68643
385.2	1.67817
385.4	1.68236
385.6	1.68908
385.8	1.68354
386	1.6802
386.2	1.68579
386.4	1.68942
386.6	1.67727
386.8	1.67868
387	1.68256
387.2	1.68222
387.4	1.67812
387.6	1.69477
387.8	1.69734
388	1.69244
388.2	1.69396
388.4	1.70187
388.6	1.68783
388.8	1.6862
389	1.68884
389.2	1.68279
389.4	1.67739
389.6	1.6827
389.8	1.68744
390	1.68415
390.2	1.68826
390.4	1.69132
390.6	1.68708
390.8	1.68352
391	1.68678
391.2	1.68197
391.4	1.6773
391.6	1.68526
391.8	1.69304
392	1.68736
392.2	1.68902
392.4	1.69631
392.6	1.69033
392.8	1.67816
393	1.68399
393.2	1.68245
393.4	1.6732
393.6	1.6801
393.8	1.67805
394	1.67996
394.2	1.68777
394.4	1.68318
394.6	1.67022
394.8	1.67425
395	1.67128
395.2	1.6642
395.4	1.66877
395.6	1.67202
395.8	1.67862
396	1.68529
396.2	1.67982
396.4	1.67917
396.6	1.67791
396.8	1.67121
397	1.66482
397.2	1.66753
397.4	1.66852
397.6	1.67502
397.8	1.68141
398	1.67675
398.2	1.67865
398.4	1.68344
398.6	1.68262
398.8	1.67447
399	1.67598
399.2	1.67582
399.4	1.67033
399.6	1.6697
[truncated: 1,151 more rows]

## Sheet: Reference (PBS buffer)
x	y
0	0
0.2	0.00833109
0.4	0.0100618
0.6	0.0118113
0.8	0.00820787
1	0.00487859
1.2	0.000791129
1.4	-0.000905367
1.6	-0.00295171
1.8	0.0020984
2	0.00317443
2.2	0.00597338
2.4	0.00757036
2.6	0.00604218
2.8	0.00531059
3	0.00910592
3.2	0.00451803
3.4	0.00141953
3.6	0.00262855
3.8	-0.00346366
4	-0.00720344
4.2	-0.00655632
4.4	-0.00344786
4.6	-0.00585322
4.8	0.00483055
5	0.00182906
5.2	-0.0020457
5.4	-0.00682948
5.6	-0.00816005
5.8	-0.0182021
6	-0.0160411
6.2	-0.0151476
6.4	-0.00887645
6.6	-0.00173562
6.8	-0.00154967
7	-0.00564429
7.2	0.000480204
7.4	-0.00507872
7.6	-0.0132456
7.8	-0.0143726
8	-0.00910949
8.2	-0.0112343
8.4	-0.00370662
8.6	-0.00668763
8.8	-0.00521697
9	-0.00238847
9.2	-0.0112446
9.4	-0.0234763
9.6	-0.0223758
9.8	-0.0240858
10	-0.0328525
10.2	-0.0308831
10.4	-0.0259151
10.6	-0.0213538
10.8	-0.0252834
11	-0.0217294
11.2	-0.0125636
11.4	-0.0164393
11.6	-0.0228007
11.8	-0.0205114
12	-0.0250789
12.2	-0.0310017
12.4	-0.0246087
12.6	-0.0179397
12.8	-0.0205484
13	-0.0199727
13.2	-0.0177317
13.4	-0.0234754
13.6	-0.0306579
13.8	-0.0279904
14	-0.0282663
14.2	-0.030272
14.4	-0.0254739
14.6	-0.0211077
14.8	-0.0265998
15	-0.0284892
15.2	-0.0302494
15.4	-0.0305497
15.6	-0.0356255
15.8	-0.0326874
16	-0.0253512
16.2	-0.0235355
16.4	-0.0343784
16.6	-0.0356475
16.8	-0.0332794
17	-0.0427997
17.2	-0.0445184
17.4	-0.0406602
17.6	-0.0370358
17.8	-0.0344215
18	-0.0325612
18.2	-0.038833
18.4	-0.0400213
18.6	-0.0430087
18.8	-0.0508321
19	-0.0517859
19.2	-0.0512709
19.4	-0.0492709
19.6	-0.048384
19.8	-0.036784
20	-0.0327589
20.2	-0.0356107
20.4	-0.0385953
20.6	-0.044203
20.8	-0.053507
21	-0.056386
21.2	-0.051585
21.4	-0.0490197
21.6	-0.0365827
21.8	-0.0316218
22	-0.0355835
22.2	-0.0322666
22.4	-0.0310841
22.6	-0.0434019
22.8	-0.050522
23	-0.0458086
23.2	-0.0512439
23.4	-0.0478007
23.6	-0.0414271
23.8	-0.041296
24	-0.0365892
24.2	-0.0270201
24.4	-0.0393057
24.6	-0.0452165
24.8	-0.0439123
25	-0.0535262
25.2	-0.0591035
25.4	-0.0504313
25.6	-0.0527861
25.8	-0.0512239
26	-0.0429847
26.2	-0.0423429
26.4	-0.0509988
26.6	-0.0505205
26.8	-0.0508432
27	-0.0597716
27.2	-0.0641419
27.4	-0.0553492
27.6	-0.0560086
27.8	-0.0602865
28	-0.0597241
28.2	-0.0600495
28.4	-0.0651145
28.6	-0.0639365
28.8	-0.0595544
29	-0.0576211
29.2	-0.0617169
29.4	-0.0594613
29.6	-0.0622588
29.8	-0.065548
30	-0.098101
30.2	-0.100229
30.4	-0.0946191
30.6	-0.0981187
30.8	-0.0954713
31	-0.095637
31.2	-0.0945113
31.4	-0.0948742
31.6	-0.0949808
31.8	-0.0948708
32	-0.0939521
32.2	-0.094032
32.4	-0.0930033
32.6	-0.0926806
32.8	-0.092141
33	-0.0916664
33.2	-0.0914887
33.4	-0.0922682
33.6	-0.0916344
33.8	-0.0910706
34	-0.0924912
34.2	-0.0924459
34.4	-0.0915467
34.6	-0.09
34.8	-0.0914733
35	-0.0894786
35.2	-0.0895031
35.4	-0.0891599
35.6	-0.0884689
35.8	-0.0878396
36	-0.0880195
36.2	-0.0870954
36.4	-0.0879187
36.6	-0.089295
36.8	-0.0871213
37	-0.0870114
37.2	-0.087533
37.4	-0.086557
37.6	-0.0864395
37.8	-0.0876828
38	-0.0866733
38.2	-0.0858736
38.4	-0.0861816
38.6	-0.0854148
38.8	-0.0856736
39	-0.0865081
39.2	-0.0853426
39.4	-0.0847925
39.6	-0.0834444
39.8	-0.0838067
40	-0.0835842
40.2	-0.0846676
40.4	-0.0840967
40.6	-0.0846698
40.8	-0.0840909
41	-0.0840089
41.2	-0.0841071
41.4	-0.0849072
41.6	-0.0853368
41.8	-0.0851516
42	-0.0842286
42.2	-0.0834178
42.4	-0.0838038
42.6	-0.0831977
42.8	-0.0823596
43	-0.0837285
43.2	-0.0839131
43.4	-0.0816915
43.6	-0.0827054
43.8	-0.0830591
44	-0.0812065
44.2	-0.0804843
44.4	-0.0794867
44.6	-0.0784841
44.8	-0.0776264
45	-0.0771029
45.2	-0.0777674
45.4	-0.0806043
45.6	-0.0804336
45.8	-0.0811531
46	-0.0822863
46.2	-0.0812868
46.4	-0.079677
46.6	-0.0791725
46.8	-0.0772598
47	-0.0763605
47.2	-0.0762897
47.4	-0.0752905
47.6	-0.0752178
47.8	-0.0756273
48	-0.0762781
48.2	-0.075161
48.4	-0.0760618
48.6	-0.0750448
48.8	-0.0750229
49	-0.0748578
49.2	-0.0745206
49.4	-0.0742918
49.6	-0.0755233
49.8	-0.0741514
50	-0.0728394
50.2	-0.0743207
50.4	-0.0740319
50.6	-0.0725791
50.8	-0.0737103
51	-0.0728304
51.2	-0.0715882
51.4	-0.0704132
51.6	-0.0708086
51.8	-0.0700328
52	-0.0696339
52.2	-0.0701142
52.4	-0.0715521
52.6	-0.0710251
52.8	-0.070085
53	-0.0714498
53.2	-0.0700612
53.4	-0.0684582
53.6	-0.067652
53.8	-0.0685657
54	-0.0678215
54.2	-0.0678361
54.4	-0.0681786
54.6	-0.0690684
54.8	-0.0684789
55	-0.0687643
55.2	-0.0699762
55.4	-0.0690613
55.6	-0.0681503
55.8	-0.0679412
56	-0.0676854
56.2	-0.0657528
56.4	-0.0653508
56.6	-0.0669813
56.8	-0.066878
57	-0.0657068
57.2	-0.066323
57.4	-0.0679639
57.6	-0.0659632
57.8	-0.0644564
58	-0.065311
58.2	-0.0639004
58.4	-0.064389
58.6	-0.0646111
58.8	-0.065735
59	-0.0646527
59.2	-0.0655974
59.4	-0.0634975
59.6	-0.0627085
59.8	-0.0626195
60	-0.0621229
60.2	-0.061725
60.4	-0.0601648
60.6	-0.0611157
60.8	-0.0612617
61	-0.0619905
61.2	-0.0600368
61.4	-0.060447
61.6	-0.0599103
61.8	-0.0592811
62	-0.0586434
62.2	-0.0596208
62.4	-0.0593748
62.6	-0.0582871
62.8	-0.057851
63	-0.057592
63.2	-0.0585292
63.4	-0.0590881
63.6	-0.0597038
63.8	-0.0597862
64	-0.0580999
64.2	-0.0566446
64.4	-0.0565717
64.6	-0.0546766
64.8	-0.0553168
65	-0.0559618
65.2	-0.0565596
65.4	-0.0568057
65.6	-0.0573885
65.8	-0.0550961
66	-0.0541295
66.2	-0.0543543
66.4	-0.0523386
66.6	-0.0526032
66.8	-0.0516814
67	-0.0521123
67.2	-0.0516364
67.4	-0.0523655
67.6	-0.0522965
67.8	-0.0526091
68	-0.052829
68.2	-0.0522462
68.4	-0.0512084
68.6	-0.0500356
68.8	-0.0500408
69	-0.0497479
69.2	-0.0496707
69.4	-0.0498591
69.6	-0.0497621
69.8	-0.0496093
70	-0.0479663
70.2	-0.0472764
70.4	-0.047162
70.6	-0.0471152
70.8	-0.0478253
71	-0.0492938
71.2	-0.0485967
71.4	-0.0473565
71.6	-0.0470458
71.8	-0.0466425
72	-0.0454846
72.2	-0.0469112
72.4	-0.0470918
72.6	-0.0465497
72.8	-0.0463282
73	-0.044815
73.2	-0.0440982
73.4	-0.0452496
73.6	-0.0453422
73.8	-0.0454559
74	-0.0469577
74.2	-0.0466507
74.4	-0.0450038
74.6	-0.0445093
74.8	-0.0443665
75	-0.0452317
75.2	-0.04476
75.4	-0.0436963
75.6	-0.0440356
75.8	-0.0438931
76	-0.0428882
76.2	-0.0430657
76.4	-0.0448943
76.6	-0.0437984
76.8	-0.0416486
77	-0.0404628
77.2	-0.0388337
77.4	-0.0375702
77.6	-0.0383432
77.8	-0.03797
78	-0.0388229
78.2	-0.0387588
78.4	-0.0394637
78.6	-0.0381485
78.8	-0.0401748
79	-0.0391834
79.2	-0.0395483
79.4	-0.0382775
79.6	-0.0389844
79.8	-0.0375703
80	-0.0366804
80.2	-0.035519
80.4	-0.0358119
80.6	-0.0362319
80.8	-0.0366347
81	-0.0371029
81.2	-0.0373594
81.4	-0.0371002
81.6	-0.0366445
81.8	-0.034876
82	-0.0345093
82.2	-0.0347674
82.4	-0.0334437
82.6	-0.0331932
82.8	-0.0336938
83	-0.0349328
83.2	-0.0347432
83.4	-0.036747
83.6	-0.0357547
83.8	-0.0351368
84	-0.032887
84.2	-0.032671
84.4	-0.0308065
84.6	-0.0311501
84.8	-0.0302846
85	-0.031083
85.2	-0.0309177
85.4	-0.0313128
85.6	-0.0307576
85.8	-0.0325235
86	-0.0329151
86.2	-0.032727
86.4	-0.0319077
86.6	-0.032554
86.8	-0.0317522
87	-0.0297236
87.2	-0.0305538
87.4	-0.0317265
87.6	-0.0304577
87.8	-0.0296257
88	-0.0310289
88.2	-0.0301312
88.4	-0.0287222
88.6	-0.0280282
88.8	-0.0287525
89	-0.0281467
89.2	-0.0266945
89.4	-0.0267678
89.6	-0.0270868
89.8	-0.0262154
90	-0.0256078
90.2	-0.0256298
90.4	-0.0238401
90.6	-0.0228655
90.8	-0.0241254
91	-0.0245534
91.2	-0.0241961
91.4	-0.0260394
91.6	-0.0262654
91.8	-0.024662
92	-0.0242334
92.2	-0.0236236
92.4	-0.0232683
92.6	-0.0235328
92.8	-0.0229869
93	-0.0236953
93.2	-0.0254112
93.4	-0.0238647
93.6	-0.0240675
93.8	-0.0241659
94	-0.0226262
94.2	-0.0216498
94.4	-0.0217449
94.6	-0.0220462
94.8	-0.0223963
95	-0.0233339
95.2	-0.0221606
95.4	-0.0229086
95.6	-0.0220354
95.8	-0.0218202
96	-0.0227371
96.2	-0.0234167
96.4	-0.0224988
96.6	-0.021755
96.8	-0.0209938
97	-0.0202161
97.2	-0.0203513
97.4	-0.0207628
97.6	-0.0211987
97.8	-0.0213917
98	-0.0187539
98.2	-0.0183247
98.4	-0.0185291
98.6	-0.0188374
98.8	-0.0183332
99	-0.0203638
99.2	-0.0188715
99.4	-0.017528
99.6	-0.0167421
99.8	-0.0165347
100	-0.0152929
100.2	-0.0156994
100.4	-0.0158071
100.6	-0.015298
100.8	-0.0152346
101	-0.0154395
101.2	-0.0147214
101.4	-0.0157864
101.6	-0.0161203
101.8	-0.0149978
102	-0.0151831
102.2	-0.0151666
102.4	-0.0132947
102.6	-0.0132524
102.8	-0.0136662
103	-0.0119026
103.2	-0.0132036
103.4	-0.0144251
103.6	-0.0135504
103.8	-0.0137575
104	-0.0144284
104.2	-0.012852
104.4	-0.0113179
104.6	-0.00962914
104.8	-0.00906593
105	-0.00878802
105.2	-0.00817841
105.4	-0.00841722
105.6	-0.0107514
105.8	-0.0102872
106	-0.00969412
106.2	-0.0101343
106.4	-0.010588
106.6	-0.00853748
106.8	-0.00898749
107	-0.00924024
107.2	-0.0100657
107.4	-0.00934728
107.6	-0.00973346
107.8	-0.009146
108	-0.00859767
108.2	-0.00731014
108.4	-0.0079254
108.6	-0.00808903
108.8	-0.00731492
109	-0.00757022
109.2	-0.00782293
109.4	-0.00649843
109.6	-0.00603868
109.8	-0.0069903
110	-0.00773869
110.2	-0.00767185
110.4	-0.00754733
110.6	-0.00706664
110.8	-0.00753587
111	-0.00613429
111.2	-0.00538436
111.4	-0.00567541
111.6	-0.00676872
111.8	-0.00468838
112	-0.00369819
112.2	-0.00469885
112.4	-0.00389868
112.6	-0.00342681
112.8	-0.00456781
113	-0.00525143
113.2	-0.00375245
113.4	-0.00579102
113.6	-0.00529633
113.8	-0.00470815
114	-0.00509374
114.2	-0.00475593
114.4	-0.00342885
114.6	-0.0032568
114.8	-0.00302794
115	-0.00355945
115.2	-0.00482129
115.4	-0.00422801
115.6	-0.00455248
115.8	-0.00456159
116	-0.00335148
116.2	-0.00328242
116.4	-0.0024759
116.6	-0.00174865
116.8	-0.00180302
117	-0.0018333
117.2	-0.00135565
117.4	-0.0023308
117.6	-0.00213209
117.8	-0.00057325
118	-0.000434662
118.2	0.000216458
118.4	0.00201056
118.6	0.00242261
118.8	0.000334513
119	0.000884074
119.2	2.36128e-05
119.4	-0.000118242
119.6	-0.000331089
119.8	0.0021273
120	0.00262201
120.2	0.00390168
120.4	0.00337705
120.6	0.00316786
120.8	0.0017699
121	0.00155129
121.2	0.00189019
121.4	0.00238834
121.6	0.00228068
121.8	0.00283069
122	0.00396551
122.2	0.00322799
122.4	0.00353607
122.6	0.00432351
122.8	0.00566164
123	0.00641558
123.2	0.0072208
123.4	0.00597933
123.6	0.00683395
123.8	0.00648976
124	0.00442217
124.2	0.00435727
124.4	0.00597046
124.6	0.00596251
124.8	0.00528285
125	0.00667463
125.2	0.00619277
125.4	0.00753342
125.6	0.00707527
125.8	0.00759835
126	0.00727691
126.2	0.00770562
126.4	0.00556892
126.6	0.005618
126.8	0.00561279
127	0.0054814
127.2	0.00648107
127.4	0.00771351
127.6	0.00754673
127.8	0.00735947
128	0.00787647
128.2	0.00753904
128.4	0.00655843
128.6	0.00670783
128.8	0.00758858
129	0.00793117
129.2	0.00832017
129.4	0.00864771
129.6	0.00945266
129.8	0.00885699
130	0.0073432
130.2	0.00792378
130.4	0.00803586
130.6	0.00787733
130.8	0.00895905
131	0.0109553
131.2	0.0111753
131.4	0.0112167
131.6	0.0127766
131.8	0.0115872
132	0.012756
132.2	0.0119978
132.4	0.0132357
132.6	0.0131991
132.8	0.0154269
133	0.0142857
133.2	0.0146295
133.4	0.014627
133.6	0.0140463
133.8	0.0121874
134	0.011752
134.2	0.0110512
134.4	0.0101236
134.6	0.0104088
134.8	0.0116669
135	0.0120281
135.2	0.0137542
135.4	0.0151193
135.6	0.0147536
135.8	0.013306
136	0.0139935
136.2	0.013801
136.4	0.013224
136.6	0.01485
136.8	0.0169414
137	0.0164234
137.2	0.0163941
137.4	0.0184522
137.6	0.0166975
137.8	0.0173961
138	0.0180917
138.2	0.0181444
138.4	0.0172954
138.6	0.0180914
138.8	0.0175202
139	0.017832
139.2	0.0181105
139.4	0.0169543
139.6	0.0174096
139.8	0.018547
140	0.0172771
140.2	0.0179229
140.4	0.0191627
140.6	0.0188548
140.8	0.0182943
141	0.0199201
141.2	0.0207029
141.4	0.0195211
141.6	0.0201336
141.8	0.0192859
142	0.0184737
142.2	0.0188232
142.4	0.0198471
142.6	0.0197929
142.8	0.0195973
143	0.0206109
143.2	0.0196961
143.4	0.0199037
143.6	0.0208286
143.8	0.0218861
144	0.0213702
144.2	0.0216229
144.4	0.0218777
144.6	0.0219087
144.8	0.0222002
145	0.0227392
145.2	0.0231126
145.4	0.023367
145.6	0.0218039
145.8	0.0222501
146	0.0214253
146.2	0.02215
146.4	0.0224762
146.6	0.024157
146.8	0.02508
147	0.0252881
147.2	0.0252299
147.4	0.0259554
147.6	0.0260288
147.8	0.024607
148	0.0262414
148.2	0.0255135
148.4	0.0239251
148.6	0.0246364
148.8	0.0251583
149	0.0235862
149.2	0.0231014
149.4	0.0237766
149.6	0.0224689
149.8	0.0222916
150	0.0233249
150.2	0.0250121
150.4	0.0262018
150.6	0.0273427
150.8	0.0284709
151	0.028543
151.2	0.0265213
151.4	0.0249785
151.6	0.0250068
151.8	0.0235608
152	0.0250031
152.2	0.0259205
152.4	0.0276622
152.6	0.0263103
152.8	0.0268474
153	0.0244654
153.2	0.0247369
153.4	0.0244333
153.6	0.0255083
153.8	0.0258401
154	0.0283947
154.2	0.0282985
154.4	0.0286887
154.6	0.0285465
154.8	0.0285964
155	0.0265401
155.2	0.027369
155.4	0.0266591
155.6	0.0265861
155.8	0.0256162
156	0.0261869
156.2	0.0270657
156.4	0.0265412
156.6	0.0280618
156.8	0.0304271
157	0.0309396
157.2	0.0304375
157.4	0.0327463
157.6	0.0323081
157.8	0.0310846
158	0.0295735
158.2	0.0300145
158.4	0.02864
158.6	0.0289002
158.8	0.0299498
159	0.0321381
159.2	0.0316859
159.4	0.0321681
159.6	0.0312517
159.8	0.0292154
160	0.0289721
160.2	0.0284387
160.4	0.0284451
160.6	0.0291322
160.8	0.0314019
161	0.0311297
161.2	0.0314682
161.4	0.0312042
161.6	0.03094
161.8	0.0302483
162	0.0311282
162.2	0.0330568
162.4	0.0343105
162.6	0.0347301
162.8	0.0350494
163	0.0351431
163.2	0.0337683
163.4	0.03299
163.6	0.0348915
163.8	0.0347474
164	0.0348062
164.2	0.0348996
164.4	0.0346457
164.6	0.032021
164.8	0.0334071
165	0.0331135
165.2	0.0331092
165.4	0.0338463
165.6	0.0335777
165.8	0.031594
166	0.0322832
166.2	0.0320999
166.4	0.0320225
166.6	0.0339729
166.8	0.0349336
167	0.0337273
167.2	0.035094
167.4	0.0352165
167.6	0.0349479
167.8	0.0348234
168	0.0356505
168.2	0.0351743
168.4	0.0338804
168.6	0.0342038
168.8	0.0347866
169	0.0356269
169.2	0.0359569
169.4	0.0383761
169.6	0.0381652
169.8	0.0381365
170	0.0368948
170.2	0.0378127
170.4	0.035714
170.6	0.0359296
170.8	0.0363604
171	0.0369219
171.2	0.0363108
171.4	0.0389565
171.6	0.0395602
171.8	0.03971
172	0.0409065
172.2	0.0406326
172.4	0.0394431
172.6	0.0391264
172.8	0.0387384
173	0.0375241
173.2	0.0378807
173.4	0.0366168
173.6	0.0356871
173.8	0.0348327
174	0.0343594
174.2	0.0338917
174.4	0.0351015
174.6	0.0356011
174.8	0.0364069
175	0.0377657
175.2	0.0380893
175.4	0.0393435
175.6	0.0408747
175.8	0.0414794
176	0.0424876
176.2	0.0441865
176.4	0.0438528
176.6	0.0440708
176.8	0.0447203
177	0.0431301
177.2	0.0415621
177.4	0.0408029
177.6	0.0405951
177.8	0.0401651
178	0.0408178
178.2	0.0422178
178.4	0.043303
178.6	0.0433031
178.8	0.0422029
179	0.0436969
179.2	0.0433895
179.4	0.0431561
179.6	0.0433295
179.8	0.0454649
180	0.0449045
180.2	0.0447137
180.4	0.0457758
180.6	0.0453336
180.8	0.0437105
181	0.0431198
181.2	0.0426266
181.4	0.0424261
181.6	0.0434253
181.8	0.0450888
182	0.0462226
182.2	0.0463618
182.4	0.0457747
182.6	0.0457522
182.8	0.046273
183	0.046221
183.2	0.0472967
183.4	0.0481587
183.6	0.0478617
183.8	0.0454019
184	0.0458669
184.2	0.0463594
184.4	0.0451246
184.6	0.0456481
184.8	0.0453757
185	0.0446104
185.2	0.0439759
185.4	0.0443219
185.6	0.0441435
185.8	0.0449247
186	0.0451448
186.2	0.0455822
186.4	0.0456338
186.6	0.0443142
186.8	0.0452543
187	0.0445188
187.2	0.0432697
187.4	0.0434531
187.6	0.0430132
187.8	0.0425761
188	0.0434254
188.2	0.0446429
188.4	0.0448911
188.6	0.0456444
188.8	0.0467002
189	0.0466356
189.2	0.0463118
189.4	0.0467476
189.6	0.047221
189.8	0.046934
190	0.0464825
190.2	0.0457666
190.4	0.044942
190.6	0.0456057
190.8	0.0448325
191	0.0453037
191.2	0.0466855
191.4	0.0474564
191.6	0.0481926
191.8	0.048546
192	0.0479813
192.2	0.0481128
192.4	0.0481584
192.6	0.0471586
192.8	0.0480284
193	0.0484719
193.2	0.0483823
193.4	0.0481587
193.6	0.0474449
193.8	0.0466235
194	0.0469927
194.2	0.0470452
194.4	0.0478988
194.6	0.0483572
194.8	0.0504956
195	0.0503642
195.2	0.0501031
195.4	0.0498204
195.6	0.0507528
195.8	0.0502408
196	0.0491448
196.2	0.0495091
196.4	0.0501825
196.6	0.0492638
196.8	0.0481799
197	0.0497027
197.2	0.0512836
197.4	0.0494141
197.6	0.0516624
197.8	0.053125
198	0.0530616
198.2	0.0526732
198.4	0.0538503
198.6	0.0518068
198.8	0.050049
199	0.0491901
199.2	0.0480896
199.4	0.0482188
199.6	0.0481177
199.8	0.0483301
200	0.0499303
200.2	0.0505314
200.4	0.0513872
200.6	0.0530208
200.8	0.0536879
201	0.0541017
201.2	0.0542849
201.4	0.0547614
201.6	0.0540417
201.8	0.0534849
202	0.0532106
202.2	0.0538132
202.4	0.0536252
202.6	0.0546711
202.8	0.0554204
203	0.0558893
203.2	0.0549566
203.4	0.0535843
203.6	0.0529748
203.8	0.0535522
204	0.0527872
204.2	0.0537584
204.4	0.0551747
204.6	0.0553528
204.8	0.0544267
205	0.0543132
205.2	0.0535958
205.4	0.0540112
205.6	0.0543415
205.8	0.056221
206	0.0579072
206.2	0.0583082
206.4	0.0581223
206.6	0.0584778
206.8	0.0578084
207	0.0574858
207.2	0.0567424
207.4	0.0551897
207.6	0.0560163
207.8	0.0550689
208	0.0536208
208.2	0.0538934
208.4	0.0543595
208.6	0.0528012
208.8	0.0529978
209	0.0544899
209.2	0.0549081
209.4	0.0553118
209.6	0.0564311
209.8	0.0569315
210	0.0561081
210.2	0.056756
210.4	0.0572003
210.6	0.0575641
210.8	0.057171
211	0.0582433
211.2	0.0577985
211.4	0.0586326
211.6	0.0580318
211.8	0.0583637
212	0.0579991
212.2	0.0585871
212.4	0.058833
212.6	0.0593935
212.8	0.0602398
213	0.0597874
213.2	0.0598066
213.4	0.0597497
213.6	0.0597242
213.8	0.058881
214	0.0596214
214.2	0.0603068
214.4	0.05955
214.6	0.0589927
214.8	0.0599155
215	0.0600551
215.2	0.0591602
215.4	0.0602741
215.6	0.0608916
215.8	0.0614079
216	0.0624688
216.2	0.0631285
216.4	0.0629185
216.6	0.0624718
216.8	0.0626582
217	0.0617174
217.2	0.0619765
217.4	0.0626862
217.6	0.0636082
217.8	0.0636268
218	0.0637132
218.2	0.0626967
218.4	0.0630592
218.6	0.0640417
218.8	0.0628478
219	0.0631463
219.2	0.062658
219.4	0.0614083
219.6	0.0610923
219.8	0.0631852
220	0.0628931
220.2	0.0637161
220.4	0.0651214
220.6	0.0641783
220.8	0.0635551
221	0.0644573
221.2	0.0650465
221.4	0.0654462
221.6	0.065093
221.8	0.0652242
222	0.0644813
222.2	0.0647494
222.4	0.0644389
222.6	0.0649518
222.8	0.0642666
223	0.0653259
223.2	0.0642453
223.4	0.0628039
223.6	0.0638792
223.8	0.0639179
224	0.0632484
224.2	0.0643478
224.4	0.0659212
224.6	0.0655088
224.8	0.0661394
225	0.0673485
225.2	0.0686369
225.4	0.0685483
225.6	0.0686719
225.8	0.0690217
226	0.0684244
226.2	0.0678311
226.4	0.0663013
226.6	0.0666205
226.8	0.0658556
227	0.0650643
227.2	0.0646648
227.4	0.0663676
227.6	0.0660435
227.8	0.0664896
228	0.0686434
228.2	0.0693924
228.4	0.0696244
228.6	0.0696068
228.8	0.0705332
229	0.0696339
229.2	0.0696425
229.4	0.0686656
229.6	0.0703484
229.8	0.0688857
230	0.0684761
230.2	0.0679833
230.4	0.0689668
230.6	0.067982
230.8	0.0685334
231	0.0674282
231.2	0.0685755
231.4	0.0685868
231.6	0.0697374
231.8	0.0699625
232	0.0710083
232.2	0.0709943
232.4	0.0703579
232.6	0.0693908
232.8	0.0695888
233	0.0687894
233.2	0.0691914
233.4	0.0701519
233.6	0.0703785
233.8	0.0715702
234	0.0737374
234.2	0.0719202
234.4	0.0723699
234.6	0.0714644
234.8	0.0705095
235	0.0698186
235.2	0.0711562
235.4	0.0708729
235.6	0.0727644
235.8	0.0732778
236	0.0725682
236.2	0.0723688
236.4	0.0715812
236.6	0.0701489
236.8	0.0701996
237	0.0708596
237.2	0.0709166
237.4	0.0711594
237.6	0.071511
237.8	0.0720458
238	0.0727615
238.2	0.0726495
238.4	0.0734777
238.6	0.0737734
238.8	0.073788
239	0.0734623
239.2	0.0749079
239.4	0.0740139
239.6	0.073383
239.8	0.0744429
240	0.0737515
240.2	0.0729704
240.4	0.0736358
240.6	0.073672
240.8	0.0730202
241	0.0743844
241.2	0.0744952
241.4	0.0748311
241.6	0.076711
241.8	0.0769935
242	0.0767471
242.2	0.0764637
242.4	0.0765021
242.6	0.0757697
242.8	0.0762091
243	0.0759665
243.2	0.0763457
243.4	0.0767274
243.6	0.0764824
243.8	0.0750892
244	0.0750721
244.2	0.0745323
244.4	0.0743919
244.6	0.074961
244.8	0.0758859
245	0.0761034
245.2	0.0770097
245.4	0.0766297
245.6	0.0757072
245.8	0.0751584
246	0.0758893
246.2	0.0757614
246.4	0.075733
246.6	0.0757315
246.8	0.0756423
247	0.0750751
247.2	0.075921
247.4	0.076902
247.6	0.0779172
247.8	0.0789642
248	0.0784644
248.2	0.0769014
248.4	0.0775812
248.6	0.0784331
248.8	0.0780829
249	0.0789027
249.2	0.0798552
249.4	0.0791034
249.6	0.0773441
249.8	0.0776973
250	0.0775838
250.2	0.0779057
250.4	0.0768374
250.6	0.0783968
250.8	0.0790906
251	0.0797882
251.2	0.0795101
251.4	0.0804246
251.6	0.0801491
251.8	0.0795171
252	0.0801338
252.2	0.0805501
252.4	0.0821035
252.6	0.0814738
252.8	0.0816192
253	0.0814388
253.2	0.0817269
253.4	0.0805107
253.6	0.0817103
253.8	0.0810155
254	0.0813975
254.2	0.0816551
254.4	0.0823171
254.6	0.0827684
254.8	0.0825999
255	0.0827041
255.2	0.0815515
255.4	0.0813422
255.6	0.0812843
255.8	0.0825649
256	0.0823407
256.2	0.0832606
256.4	0.0820856
256.6	0.0812872
256.8	0.081836
257	0.0813704
257.2	0.0824416
257.4	0.0840051
257.6	0.0838844
257.8	0.0822712
258	0.0825064
258.2	0.082721
258.4	0.0825092
258.6	0.0830656
258.8	0.0839576
259	0.0842746
259.2	0.0832901
259.4	0.0835791
259.6	0.0840755
259.8	0.0846392
260	0.0846938
260.2	0.0853882
260.4	0.0861745
260.6	0.0853101
260.8	0.0850527
261	0.0847344
261.2	0.0840192
261.4	0.0828009
261.6	0.0834516
261.8	0.0839668
262	0.0847534
262.2	0.084879
262.4	0.0855702
262.6	0.0847959
262.8	0.0853346
263	0.0844165
263.2	0.0851363
263.4	0.0840625
263.6	0.0844964
263.8	0.0837787
264	0.0828827
264.2	0.0831037
264.4	0.0843099
264.6	0.0844069
264.8	0.0847257
265	0.0858944
265.2	0.0857017
265.4	0.084612
265.6	0.085747
265.8	0.0859854
266	0.0868016
266.2	0.0869306
266.4	0.0874147
266.6	0.0866402
266.8	0.0857785
267	0.0849589
267.2	0.084243
267.4	0.0853993
267.6	0.0855849
267.8	0.0858655
268	0.0874192
268.2	0.0876777
268.4	0.0871788
268.6	0.0871572
268.8	0.0882403
269	0.0878168
269.2	0.0882895
269.4	0.0882006
269.6	0.0896718
269.8	0.089383
270	0.0889975
270.2	0.0894206
270.4	0.0896913
270.6	0.0885494
270.8	0.0880148
271	0.089606
271.2	0.0895821
271.4	0.090179
271.6	0.0906294
271.8	0.0916547
272	0.0896763
272.2	0.0902046
272.4	0.0884827
272.6	0.0881625
272.8	0.0877942
273	0.0877906
273.2	0.0868915
273.4	0.0887361
273.6	0.0896837
273.8	0.089856
274	0.0917559
274.2	0.092798
274.4	0.0914822
274.6	0.0910159
274.8	0.0914968
275	0.090826
275.2	0.0903162
275.4	0.0906609
275.6	0.0913117
275.8	0.0912977
276	0.0905594
276.2	0.0915911
276.4	0.0923502
276.6	0.0919305
276.8	0.0910425
277	0.0920122
277.2	0.0906737
277.4	0.0902966
277.6	0.0910897
277.8	0.0918587
278	0.0915298
278.2	0.0935041
278.4	0.0949546
278.6	0.0951747
278.8	0.0958122
279	0.096135
279.2	0.0944807
279.4	0.0932958
279.6	0.0923841
279.8	0.0914237
280	0.0914314
280.2	0.0925626
280.4	0.0935182
280.6	0.0930315
280.8	0.0939042
281	0.0939637
281.2	0.0928285
281.4	0.0933929
281.6	0.0938038
281.8	0.0935152
282	0.0939511
282.2	0.0927157
282.4	0.0930027
282.6	0.0941771
282.8	0.0942761
283	0.0943449
283.2	0.0972109
283.4	0.0966532
283.6	0.0960528
283.8	0.0962135
284	0.0971004
284.2	0.0965735
284.4	0.0975968
284.6	0.0983194
284.8	0.0976439
285	0.0966452
285.2	0.0956723
285.4	0.0941754
285.6	0.0944649
285.8	0.0958061
286	0.0954735
286.2	0.0962603
286.4	0.097085
286.6	0.0966813
286.8	0.0955554
287	0.0965883
287.2	0.0972202
287.4	0.0971028
287.6	0.0972238
287.8	0.0977679
288	0.0974505
288.2	0.0966642
288.4	0.0976447
288.6	0.0985777
288.8	0.0989038
289	0.0999334
289.2	0.100323
289.4	0.0990126
289.6	0.0977814
289.8	0.0974222
290	0.0959503
290.2	0.0965962
290.4	0.095307
290.6	0.0962782
290.8	0.0970151
291	0.0978407
291.2	0.0965937
291.4	0.0990089
291.6	0.098702
291.8	0.0990814
292	0.0981988
292.2	0.0990223
292.4	0.0993465
292.6	0.0998742
292.8	0.0992203
293	0.0988168
293.2	0.0982617
293.4	0.0975976
293.6	0.0974609
293.8	0.0992076
294	0.100102
294.2	0.101067
294.4	0.101316
294.6	0.101297
294.8	0.100666
295	0.101179
295.2	0.0999156
295.4	0.100745
295.6	0.100733
295.8	0.099798
296	0.100055
296.2	0.102427
296.4	0.102173
296.6	0.101539
296.8	0.1029
297	0.102992
297.2	0.102919
297.4	0.102122
297.6	0.102027
297.8	0.101847
298	0.101699
298.2	0.100984
298.4	0.101216
298.6	0.102882
298.8	0.10221
299	0.102547
299.2	0.103229
299.4	0.102705
299.6	0.102964
299.8	0.103096
300	0.102891
300.2	0.103242
300.4	0.104296
300.6	0.102123
300.8	0.10242
301	0.103198
301.2	0.103283
301.4	0.103306
301.6	0.105578
301.8	0.105636
302	0.104466
302.2	0.104071
302.4	0.104422
302.6	0.104634
302.8	0.10485
303	0.104549
303.2	0.105139
303.4	0.104899
303.6	0.103359
303.8	0.1028
304	0.10361
304.2	0.102214
304.4	0.102596
304.6	0.102629
304.8	0.10308
305	0.102813
305.2	0.103926
305.4	0.104032
305.6	0.104585
305.8	0.105493
306	0.105381
306.2	0.104148
306.4	0.104626
306.6	0.10549
306.8	0.105013
307	0.10663
307.2	0.106564
307.4	0.106361
307.6	0.106374
307.8	0.106694
308	0.106748
308.2	0.107937
308.4	0.107442
308.6	0.106077
308.8	0.106344
309	0.105853
309.2	0.106104
309.4	0.105224
309.6	0.106218
309.8	0.105963
310	0.1057
310.2	0.10483
310.4	0.105895
310.6	0.105042
310.8	0.104948
311	0.105369
311.2	0.1063
311.4	0.105556
311.6	0.105149
311.8	0.105933
312	0.105763
312.2	0.105463
312.4	0.107273
312.6	0.10853
312.8	0.109305
313	0.109928
313.2	0.110392
313.4	0.110667
313.6	0.110692
313.8	0.110403
314	0.109535
314.2	0.109263
314.4	0.107581
314.6	0.108404
314.8	0.107321
315	0.108511
315.2	0.108504
315.4	0.10846
315.6	0.108461
315.8	0.109514
316	0.109273
316.2	0.109266
316.4	0.110625
316.6	0.11073
316.8	0.109728
317	0.109889
317.2	0.111323
317.4	0.109995
317.6	0.110449
317.8	0.110369
318	0.109843
318.2	0.109242
318.4	0.111139
318.6	0.109897
318.8	0.111061
319	0.111562
319.2	0.111111
319.4	0.111027
319.6	0.111511
319.8	0.111052
320	0.110752
320.2	0.110786
320.4	0.110363
320.6	0.109971
320.8	0.110155
321	0.109695
321.2	0.110355
321.4	0.111206
321.6	0.111515
321.8	0.110263
322	0.112057
322.2	0.11167
322.4	0.111565
322.6	0.111694
322.8	0.11245
323	0.111868
323.2	0.11128
323.4	0.109901
323.6	0.11071
323.8	0.111081
324	0.11109
324.2	0.112292
324.4	0.112654
324.6	0.112762
324.8	0.112783
325	0.111771
325.2	0.111613
325.4	0.112077
325.6	0.110844
325.8	0.110738
326	0.112053
326.2	0.110905
326.4	0.111285
326.6	0.112033
326.8	0.112201
327	0.112383
327.2	0.112852
327.4	0.112221
327.6	0.112284
327.8	0.112846
328	0.112434
328.2	0.112834
328.4	0.113039
328.6	0.113538
328.8	0.11282
329	0.114116
329.2	0.114417
329.4	0.11542
329.6	0.115537
329.8	0.114931
330	0.155443
330.2	0.159729
330.4	0.15215
330.6	0.167525
330.8	0.164736
331	0.168552
331.2	0.169436
331.4	0.169181
331.6	0.16814
331.8	0.163185
332	0.157853
332.2	0.1593
332.4	0.160378
332.6	0.154598
332.8	0.159755
333	0.164773
333.2	0.166448
333.4	0.162136
333.6	0.164691
333.8	0.161644
334	0.154817
334.2	0.14674
334.4	0.149739
334.6	0.151779
334.8	0.148075
335	0.152884
335.2	0.158769
335.4	0.153828
335.6	0.149611
335.8	0.154309
336	0.155487
336.2	0.149108
336.4	0.150853
336.6	0.150935
336.8	0.146329
337	0.13957
337.2	0.138619
337.4	0.140176
337.6	0.141212
337.8	0.141764
338	0.14468
338.2	0.15066
338.4	0.149503
338.6	0.143347
338.8	0.14214
339	0.143274
339.2	0.137018
339.4	0.134375
339.6	0.139795
339.8	0.144667
340	0.144361
340.2	0.151152
340.4	0.155319
340.6	0.149796
340.8	0.146315
341	0.142732
341.2	0.137935
341.4	0.136182
341.6	0.140428
341.8	0.143235
342	0.145718
342.2	0.140111
342.4	0.138228
342.6	0.136412
342.8	0.135262
343	0.12855
343.2	0.132679
343.4	0.132436
343.6	0.131544
343.8	0.127289
344	0.129462
344.2	0.132237
344.4	0.136845
344.6	0.138734
344.8	0.138571
345	0.137838
345.2	0.138738
345.4	0.131789
345.6	0.130279
345.8	0.130659
346	0.133133
346.2	0.133805
346.4	0.133626
346.6	0.129905
346.8	0.128296
347	0.128815
347.2	0.129604
347.4	0.137028
347.6	0.138558
347.8	0.139084
348	0.131433
348.2	0.12752
348.4	0.121373
348.6	0.123392
348.8	0.127471
349	0.13803
349.2	0.129697
349.4	0.125988
349.6	0.122133
349.8	0.117033
350	0.109833
350.2	0.114498
350.4	0.113705
350.6	0.119519
350.8	0.117557
351	0.116622
351.2	0.118358
351.4	0.121612
351.6	0.118225
351.8	0.120892
352	0.1248
352.2	0.121222
352.4	0.12299
352.6	0.122021
352.8	0.119721
353	0.116427
353.2	0.113444
353.4	0.109022
353.6	0.109731
353.8	0.117124
354	0.117409
354.2	0.119707
354.4	0.122964
354.6	0.11796
354.8	0.105862
355	0.103128
355.2	0.104676
355.4	0.104137
355.6	0.108905
355.8	0.112204
356	0.11199
356.2	0.10965
356.4	0.106725
356.6	0.105997
356.8	0.10684
357	0.108836
357.2	0.11344
357.4	0.118031
357.6	0.121112
357.8	0.121504
358	0.116975
358.2	0.107614
358.4	0.100545
358.6	0.0929023
358.8	0.090727
359	0.0942956
359.2	0.100618
359.4	0.107481
359.6	0.11149
359.8	0.110319
360	0.110474
360.2	0.107579
360.4	0.101637
360.6	0.100197
360.8	0.104713
361	0.100471
361.2	0.100509
361.4	0.103449
361.6	0.104219
361.8	0.0981633
362	0.0972846
362.2	0.0974377
362.4	0.095156
362.6	0.100084
362.8	0.108012
363	0.106003
363.2	0.103687
363.4	0.104339
363.6	0.100084
363.8	0.0983932
364	0.105276
364.2	0.102156
364.4	0.102379
364.6	0.098296
364.8	0.0935576
365	0.0908599
365.2	0.0942709
365.4	0.0913187
365.6	0.0971005
365.8	0.102659
366	0.10569
366.2	0.103835
366.4	0.104473
366.6	0.0983116
366.8	0.093312
367	0.0905225
367.2	0.0921424
367.4	0.0957955
367.6	0.0955782
367.8	0.100114
368	0.101731
368.2	0.0983361
368.4	0.0952922
368.6	0.0993201
368.8	0.0982414
369	0.10075
369.2	0.103601
369.4	0.0980188
369.6	0.0910217
369.8	0.0874778
370	0.0820796
370.2	0.0848265
370.4	0.0876094
370.6	0.0895766
370.8	0.0871151
371	0.0905387
371.2	0.0894896
371.4	0.0944199
371.6	0.0998846
371.8	0.101866
372	0.0968641
372.2	0.0969126
372.4	0.091847
372.6	0.0849893
372.8	0.0811698
373	0.0817461
373.2	0.0815301
373.4	0.0866864
373.6	0.0890544
373.8	0.0961842
374	0.096833
374.2	0.0918894
374.4	0.0880069
374.6	0.0876432
374.8	0.0795688
375	0.0784007
375.2	0.0789217
375.4	0.0795914
375.6	0.0790829
375.8	0.0892543
376	0.0904783
376.2	0.091346
376.4	0.0922036
376.6	0.0925686
376.8	0.0870695
377	0.0867605
377.2	0.0868116
377.4	0.0837393
377.6	0.0812967
377.8	0.0781519
378	0.0752922
378.2	0.0763891
378.4	0.0833074
378.6	0.086491
378.8	0.0851082
379	0.0877327
379.2	0.0873612
379.4	0.0821098
379.6	0.0783749
379.8	0.0795273
380	0.0812534
380.2	0.0821938
380.4	0.0819357
380.6	0.0793894
380.8	0.0815838
381	0.0817306
381.2	0.0810304
381.4	0.0784822
381.6	0.0817118
381.8	0.0786115
382	0.0754813
382.2	0.0729164
382.4	0.0745279
382.6	0.0698773
382.8	0.0702477
383	0.069091
383.2	0.0720225
383.4	0.0768675
383.6	0.0814339
383.8	0.0803362
384	0.0797981
384.2	0.0787596
384.4	0.0727726
384.6	0.0741779
384.8	0.0831331
385	0.086154
385.2	0.0790038
385.4	0.0787201
385.6	0.0755153
385.8	0.068558
386	0.0674476
386.2	0.069647
386.4	0.0685662
386.6	0.0662595
386.8	0.0658577
387	0.0660114
387.2	0.0737614
387.4	0.0780552
387.6	0.0758566
387.8	0.0754104
388	0.0753581
388.2	0.0739152
388.4	0.0743187
388.6	0.0740578
388.8	0.0764318
389	0.0721386
389.2	0.0708699
389.4	0.0678229
389.6	0.0724077
389.8	0.07605
390	0.0749231
390.2	0.0729477
390.4	0.076569
390.6	0.0817424
390.8	0.0705291
391	0.0719847
391.2	0.0693319
391.4	0.0677749
391.6	0.0592161
391.8	0.0632775
392	0.0653902
392.2	0.0700336
392.4	0.0743878
392.6	0.084543
392.8	0.0785161
393	0.0783418
393.2	0.0773997
393.4	0.0696161
393.6	0.0664223
393.8	0.0776143
394	0.0821834
394.2	0.0835766
394.4	0.0822107
394.6	0.0759884
394.8	0.0742289
395	0.069901
395.2	0.0674084
395.4	0.0728106
395.6	0.0709829
395.8	0.0662342
396	0.0664938
396.2	0.0616177
396.4	0.0582505
396.6	0.0615125
396.8	0.0650753
397	0.0699463
397.2	0.0804776
397.4	0.0840847
397.6	0.0781945
397.8	0.0745777
398	0.0685299
398.2	0.0643279
398.4	0.0653731
398.6	0.0725232
398.8	0.0709327
399	0.0672108
399.2	0.0648274
399.4	0.0548332
399.6	0.0529527
[truncated: 1,151 more rows]
